# Supplementary material for: Charge-density reduction promotes ribozyme activity in RNA–peptide coacervates via RNA fluidization and magnesium partitioning
Source: Nat Chem. 2022 Feb 14;14(4):407–16. doi: 10.1038/s41557-022-00890-8 (PMC8979813; doi:10.1038/s41557-022-00890-8)
Supplement: Source Data Fig. 1 — Statistical source data for Fig. 1 [file 41557_2022_890_MOESM3_ESM.xlsx]

## Sheet: Sheet1
Peptide	Experiment	Buffer	MgCl2 (mM)	Ratio	Absorbance500	Turbidity
K9	1	10 mM Tris 7.5	5	0	0.004	0.916806
K9	1	10 mM Tris 7.5	5	0.2	0.006	1.37205
K9	1	10 mM Tris 7.5	5	0.4	0.006	1.37205
K9	1	10 mM Tris 7.5	5	0.6	0.01	2.27628
K9	1	10 mM Tris 7.5	5	0.8	0.027	6.02767
K9	1	10 mM Tris 7.5	5	1	0.044	9.63505
K9	1	10 mM Tris 7.5	5	1.2	0.055	11.8951
K9	1	10 mM Tris 7.5	5	1.4	0.061	13.104
K9	1	10 mM Tris 7.5	5	1.6	0.067	14.2962
K9	1	10 mM Tris 7.5	5	1.8	0.067	14.2962
K9	1	10 mM Tris 7.5	5	2	0.073	15.4721
K9	1	10 mM Tris 7.5	5	5	0.069	14.69
K9	1	10 mM Tris 7.5	5	10	0.062	13.3038
K9	1	10 mM Tris 7.5	5	15	0.07	14.8862
K9	1	10 mM Tris 7.5	5	20	0.063	13.5032
K9	1	10 mM Tris 7.5	5	25	0.076	16.054
K9	1	10 mM Tris 7.5	5	30	0.071	15.082
K9	1	10 mM Tris 7.5	5	35	0.069	14.69
K9	1	10 mM Tris 7.5	5	40	0.07	14.8862
K9	1	10 mM Tris 7.5	5	45	0.068	14.4933
K9	1	10 mM Tris 7.5	5	50	0.067	14.2962
K9	1	10 mM Tris 7.5	5	55	0.069	14.69
K9	1	10 mM Tris 7.5	5	60	0.066	14.0986
K9	1	10 mM Tris 7.5	5	65	0.066	14.0986
K9	1	10 mM Tris 7.5	5	70	0.07	14.8862
K9	1	10 mM Tris 7.5	5	75	0.071	15.082
K9	1	10 mM Tris 7.5	5	80	0.064	13.7021
K9	2	10 mM Tris 7.5	5	0	0.004	0.916806
K9	2	10 mM Tris 7.5	5	0.2	0.006	1.37205
K9	2	10 mM Tris 7.5	5	0.4	0.006	1.37205
K9	2	10 mM Tris 7.5	5	0.6	0.01	2.27628
K9	2	10 mM Tris 7.5	5	0.8	0.027	6.02767
K9	2	10 mM Tris 7.5	5	1	0.044	9.63505
K9	2	10 mM Tris 7.5	5	1.2	0.055	11.8951
K9	2	10 mM Tris 7.5	5	1.4	0.061	13.104
K9	2	10 mM Tris 7.5	5	1.6	0.067	14.2962
K9	2	10 mM Tris 7.5	5	1.8	0.067	14.2962
K9	2	10 mM Tris 7.5	5	2	0.073	15.4721
K9	2	10 mM Tris 7.5	5	5	0.069	14.69
K9	2	10 mM Tris 7.5	5	10	0.062	13.3038
K9	2	10 mM Tris 7.5	5	15	0.07	14.8862
K9	2	10 mM Tris 7.5	5	20	0.063	13.5032
K9	2	10 mM Tris 7.5	5	25	0.076	16.054
K9	2	10 mM Tris 7.5	5	30	0.071	15.082
K9	2	10 mM Tris 7.5	5	35	0.069	14.69
K9	2	10 mM Tris 7.5	5	40	0.07	14.8862
K9	2	10 mM Tris 7.5	5	45	0.068	14.4933
K9	2	10 mM Tris 7.5	5	50	0.067	14.2962
K9	2	10 mM Tris 7.5	5	55	0.069	14.69
K9	2	10 mM Tris 7.5	5	60	0.066	14.0986
K9	2	10 mM Tris 7.5	5	65	0.066	14.0986
K9	2	10 mM Tris 7.5	5	70	0.07	14.8862
K9	2	10 mM Tris 7.5	5	75	0.071	15.082
K9	2	10 mM Tris 7.5	5	80	0.064	13.7021
K9	3	10 mM Tris 7.5	5	0	0.003	0.688395
K9	3	10 mM Tris 7.5	5	0.2	0.002	0.459458
K9	3	10 mM Tris 7.5	5	0.4	0.005	1.14469
K9	3	10 mM Tris 7.5	5	0.6	0.01	2.27628
K9	3	10 mM Tris 7.5	5	0.8	0.019	4.28059
K9	3	10 mM Tris 7.5	5	1	0.046	10.0502
K9	3	10 mM Tris 7.5	5	1.2	0.052	11.2844
K9	3	10 mM Tris 7.5	5	1.4	0.062	13.3038
K9	3	10 mM Tris 7.5	5	1.6	0.06	12.9036
K9	3	10 mM Tris 7.5	5	1.8	0.059	12.7029
K9	3	10 mM Tris 7.5	5	2	0.057	12.2999
K9	3	10 mM Tris 7.5	5	5	0.061	13.104
K9	3	10 mM Tris 7.5	5	10	0.066	14.0986
K9	3	10 mM Tris 7.5	5	15	0.06	12.9036
K9	3	10 mM Tris 7.5	5	20	0.065	13.9006
K9	3	10 mM Tris 7.5	5	25	0.062	13.3038
K9	3	10 mM Tris 7.5	5	30	0.07	14.8862
K9	3	10 mM Tris 7.5	5	35	0.063	13.5032
K9	3	10 mM Tris 7.5	5	40	0.066	14.0986
K9	3	10 mM Tris 7.5	5	45	0.063	13.5032
K9	3	10 mM Tris 7.5	5	50	0.055	11.8951
K9	3	10 mM Tris 7.5	5	55	0.061	13.104
K9	3	10 mM Tris 7.5	5	60	0.059	12.7029
K9	3	10 mM Tris 7.5	5	65	0.061	13.104
K9	3	10 mM Tris 7.5	5	70	0.068	14.4933
K9	3	10 mM Tris 7.5	5	75	0.065	13.9006
K9	3	10 mM Tris 7.5	5	80	0.06	12.9036
K18	1	10 mM Tris 7.5	5	0	0.002	0.459458
K18	1	10 mM Tris 7.5	5	0.2	0.002	0.459458
K18	1	10 mM Tris 7.5	5	0.4	0.002	0.459458
K18	1	10 mM Tris 7.5	5	0.6	0.01	2.27628
K18	1	10 mM Tris 7.5	5	0.8	0.013	2.949
K18	1	10 mM Tris 7.5	5	1	0.016	3.6171
K18	1	10 mM Tris 7.5	5	1.2	0.023	5.15815
K18	1	10 mM Tris 7.5	5	1.4	0.045	9.84289
K18	1	10 mM Tris 7.5	5	1.6	0.043	9.42674
K18	1	10 mM Tris 7.5	5	1.8	0.053	11.4884
K18	1	10 mM Tris 7.5	5	2	0.045	9.84289
K18	1	10 mM Tris 7.5	5	5	0.033	7.31702
K18	1	10 mM Tris 7.5	5	10	0.027	6.02767
K18	1	10 mM Tris 7.5	5	20	0.009	2.051
K18	1	10 mM Tris 7.5	5	30	0.004	0.916806
K18	1	10 mM Tris 7.5	5	40	0.002	0.459458
K18	1	10 mM Tris 7.5	5	50	0.002	0.459458
K18	1	10 mM Tris 7.5	5	60	0.001	0.229994
K18	1	10 mM Tris 7.5	5	70	0.001	0.229994
K18	2	10 mM Tris 7.5	5	0	0.001	0.229994
K18	2	10 mM Tris 7.5	5	0.2	0.002	0.459458
K18	2	10 mM Tris 7.5	5	0.4	0.006	1.37205
K18	2	10 mM Tris 7.5	5	0.6	0.014	3.17221
K18	2	10 mM Tris 7.5	5	0.8	0.019	4.28059
K18	2	10 mM Tris 7.5	5	1	0.026	5.81104
K18	2	10 mM Tris 7.5	5	1.2	0.038	8.37795
K18	2	10 mM Tris 7.5	5	1.4	0.06	12.9036
K18	2	10 mM Tris 7.5	5	1.6	0.064	13.7021
K18	2	10 mM Tris 7.5	5	1.8	0.064	13.7021
K18	2	10 mM Tris 7.5	5	2	0.061	13.104
K18	2	10 mM Tris 7.5	5	5	0.049	10.6695
K18	2	10 mM Tris 7.5	5	10	0.02	4.50074
K18	2	10 mM Tris 7.5	5	20	0.005	1.14469
K18	2	10 mM Tris 7.5	5	30	0.004	0.916806
K18	2	10 mM Tris 7.5	5	40	0.005	1.14469
K18	2	10 mM Tris 7.5	5	50	0.003	0.688395
K18	2	10 mM Tris 7.5	5	60	0.006	1.37205
K18	2	10 mM Tris 7.5	5	70	0.003	0.688395
K18	3	10 mM Tris 7.5	5	0	0.002	0.459458
K18	3	10 mM Tris 7.5	5	0.2	0.001	0.229994
K18	3	10 mM Tris 7.5	5	0.4	0.005	1.14469
K18	3	10 mM Tris 7.5	5	0.6	0.012	2.72528
K18	3	10 mM Tris 7.5	5	0.8	0.017	3.83877
K18	3	10 mM Tris 7.5	5	1	0.027	6.02767
K18	3	10 mM Tris 7.5	5	1.2	0.042	9.21795
K18	3	10 mM Tris 7.5	5	1.4	0.054	11.692
K18	3	10 mM Tris 7.5	5	1.6	0.063	13.5032
K18	3	10 mM Tris 7.5	5	1.8	0.063	13.5032
K18	3	10 mM Tris 7.5	5	2	0.06	12.9036
K18	3	10 mM Tris 7.5	5	5	0.038	8.37795
K18	3	10 mM Tris 7.5	5	10	0.023	5.15815
K18	3	10 mM Tris 7.5	5	20	0.008	1.82521
K18	3	10 mM Tris 7.5	5	30	0.002	0.459458
K18	3	10 mM Tris 7.5	5	40	0.005	1.14469
K18	3	10 mM Tris 7.5	5	50	0.003	0.688395
K18	3	10 mM Tris 7.5	5	60	0.007	1.59889
K18	3	10 mM Tris 7.5	5	70	0.001	0.229994
R9	1	10 mM Tris 7.5	5	0	0.002	0.459458
R9	1	10 mM Tris 7.5	5	0.2	0.001	0.229994
R9	1	10 mM Tris 7.5	5	0.4	0.003	0.688395
R9	1	10 mM Tris 7.5	5	0.6	0.012	2.72528
R9	1	10 mM Tris 7.5	5	0.8	0.028	6.2438
R9	1	10 mM Tris 7.5	5	1	0.048	10.4635
R9	1	10 mM Tris 7.5	5	1.2	0.08	16.8236
R9	1	10 mM Tris 7.5	5	1.4	0.085	17.7757
R9	1	10 mM Tris 7.5	5	1.6	0.089	18.5296
R9	1	10 mM Tris 7.5	5	1.8	0.088	18.3418
R9	1	10 mM Tris 7.5	5	2	0.084	17.5862
R9	1	10 mM Tris 7.5	5	5	0.085	17.7757
R9	1	10 mM Tris 7.5	5	10	0.084	17.5862
R9	1	10 mM Tris 7.5	5	20	0.086	17.9648
R9	1	10 mM Tris 7.5	5	30	0.08	16.8236
R9	1	10 mM Tris 7.5	5	40	0.083	17.3962
R9	1	10 mM Tris 7.5	5	50	0.089	18.5296
R9	1	10 mM Tris 7.5	5	60	0.09	18.7169
R9	1	10 mM Tris 7.5	5	70	0.086	17.9648
R9	2	10 mM Tris 7.5	5	0	-0.001	-0.230524
R9	2	10 mM Tris 7.5	5	0.2	-0.001	-0.230524
R9	2	10 mM Tris 7.5	5	0.4	0.001	0.229994
R9	2	10 mM Tris 7.5	5	0.6	0.006	1.37205
R9	2	10 mM Tris 7.5	5	0.8	0.019	4.28059
R9	2	10 mM Tris 7.5	5	1	0.042	9.21795
R9	2	10 mM Tris 7.5	5	1.2	0.05	10.8749
R9	2	10 mM Tris 7.5	5	1.4	0.076	16.054
R9	2	10 mM Tris 7.5	5	1.6	0.079	16.6319
R9	2	10 mM Tris 7.5	5	1.8	0.082	17.2058
R9	2	10 mM Tris 7.5	5	2	0.081	17.0149
R9	2	10 mM Tris 7.5	5	5	0.086	17.9648
R9	2	10 mM Tris 7.5	5	10	0.086	17.9648
R9	2	10 mM Tris 7.5	5	20	0.088	18.3418
R9	2	10 mM Tris 7.5	5	30	0.082	17.2058
R9	2	10 mM Tris 7.5	5	40	0.085	17.7757
R9	2	10 mM Tris 7.5	5	50	0.079	16.6319
R9	2	10 mM Tris 7.5	5	60	0.084	17.5862
R9	2	10 mM Tris 7.5	5	70	0.086	17.9648
R9	3	10 mM Tris 7.5	5	0	0	0
R9	3	10 mM Tris 7.5	5	0.2	0	0
R9	3	10 mM Tris 7.5	5	0.4	0.001	0.229994
R9	3	10 mM Tris 7.5	5	0.6	0.006	1.37205
R9	3	10 mM Tris 7.5	5	0.8	0.022	4.93952
R9	3	10 mM Tris 7.5	5	1	0.051	11.0799
R9	3	10 mM Tris 7.5	5	1.2	0.056	12.0977
R9	3	10 mM Tris 7.5	5	1.4	0.08	16.8236
R9	3	10 mM Tris 7.5	5	1.6	0.079	16.6319
R9	3	10 mM Tris 7.5	5	1.8	0.079	16.6319
R9	3	10 mM Tris 7.5	5	2	0.083	17.3962
R9	3	10 mM Tris 7.5	5	5	0.084	17.5862
R9	3	10 mM Tris 7.5	5	10	0.082	17.2058
R9	3	10 mM Tris 7.5	5	20	0.084	17.5862
R9	3	10 mM Tris 7.5	5	30	0.093	19.2765
R9	3	10 mM Tris 7.5	5	40	0.08	16.8236
R9	3	10 mM Tris 7.5	5	50	0.088	18.3418
R9	3	10 mM Tris 7.5	5	60	0.091	18.9039
R9	3	10 mM Tris 7.5	5	70	0.093	19.2765
R18	1	10 mM Tris 7.5	5	0	0.003	0.688395
R18	1	10 mM Tris 7.5	5	0.2	0.004	0.916806
R18	1	10 mM Tris 7.5	5	0.4	0.006	1.37205
R18	1	10 mM Tris 7.5	5	0.6	0.021	4.72038
R18	1	10 mM Tris 7.5	5	0.8	0.044	9.63505
R18	1	10 mM Tris 7.5	5	1	0.065	13.9006
R18	1	10 mM Tris 7.5	5	1.2	0.08	16.8236
R18	1	10 mM Tris 7.5	5	1.4	0.086	17.9648
R18	1	10 mM Tris 7.5	5	1.6	0.083	17.3962
R18	1	10 mM Tris 7.5	5	1.8	0.081	17.0149
R18	1	10 mM Tris 7.5	5	2	0.092	19.0904
R18	1	10 mM Tris 7.5	5	5	0.072	15.2773
R18	1	10 mM Tris 7.5	5	10	0.071	15.082
R18	1	10 mM Tris 7.5	5	20	0.048	10.4635
R18	1	10 mM Tris 7.5	5	30	0.063	13.5032
R18	1	10 mM Tris 7.5	5	40	0.052	11.2844
R18	1	10 mM Tris 7.5	5	50	0.063	13.5032
R18	1	10 mM Tris 7.5	5	60	0.083	17.3962
R18	1	10 mM Tris 7.5	5	70	0.104	21.2954
R18	2	10 mM Tris 7.5	5	0	-0.001	-0.230524
R18	2	10 mM Tris 7.5	5	0.2	0	0
R18	2	10 mM Tris 7.5	5	0.4	0.002	0.459458
R18	2	10 mM Tris 7.5	5	0.6	0.007	1.59889
R18	2	10 mM Tris 7.5	5	0.8	0.012	2.72528
R18	2	10 mM Tris 7.5	5	1	0.018	4.05994
R18	2	10 mM Tris 7.5	5	1.2	0.032	7.10336
R18	2	10 mM Tris 7.5	5	1.4	0.077	16.2471
R18	2	10 mM Tris 7.5	5	1.6	0.074	15.6665
R18	2	10 mM Tris 7.5	5	1.8	0.064	13.7021
R18	2	10 mM Tris 7.5	5	2	0.053	11.4884
R18	2	10 mM Tris 7.5	5	5	0.037	8.16674
R18	2	10 mM Tris 7.5	5	10	0.025	5.59391
R18	2	10 mM Tris 7.5	5	20	0.03	6.67457
R18	2	10 mM Tris 7.5	5	30	0.033	7.31702
R18	2	10 mM Tris 7.5	5	40	0.04	8.79892
R18	2	10 mM Tris 7.5	5	50	0.056	12.0977
R18	2	10 mM Tris 7.5	5	60	0.057	12.2999
R18	2	10 mM Tris 7.5	5	70	0.065	13.9006
R18	3	10 mM Tris 7.5	5	0	0.002	0.459458
R18	3	10 mM Tris 7.5	5	0.2	-0.003	-0.693167
R18	3	10 mM Tris 7.5	5	0.4	0.003	0.688395
R18	3	10 mM Tris 7.5	5	0.6	0.006	1.37205
R18	3	10 mM Tris 7.5	5	0.8	0.01	2.27628
R18	3	10 mM Tris 7.5	5	1	0.024	5.37628
R18	3	10 mM Tris 7.5	5	1.2	0.054	11.692
R18	3	10 mM Tris 7.5	5	1.4	0.086	17.9648
R18	3	10 mM Tris 7.5	5	1.6	0.075	15.8605
R18	3	10 mM Tris 7.5	5	1.8	0.07	14.8862
R18	3	10 mM Tris 7.5	5	2	0.057	12.2999
R18	3	10 mM Tris 7.5	5	5	0.045	9.84289
R18	3	10 mM Tris 7.5	5	10	0.038	8.37795
R18	3	10 mM Tris 7.5	5	20	0.061	13.104
R18	3	10 mM Tris 7.5	5	30	0.033	7.31702
R18	3	10 mM Tris 7.5	5	40	0.043	9.42674
R18	3	10 mM Tris 7.5	5	50	0.051	11.0799
R18	3	10 mM Tris 7.5	5	60	0.075	15.8605
R18	3	10 mM Tris 7.5	5	70	0.083	17.3962
RGG3	1	10 mM Tris 7.5	5	0	0.004	0.916806
RGG3	1	10 mM Tris 7.5	5	4	0.003	0.688395
RGG3	1	10 mM Tris 7.5	5	8	0.005	1.14469
RGG3	1	10 mM Tris 7.5	5	12	0.003	0.688395
RGG3	1	10 mM Tris 7.5	5	16	0.006	1.37205
RGG3	1	10 mM Tris 7.5	5	20	0.004	0.916806
RGG3	1	10 mM Tris 7.5	5	24	0.002	0.459458
RGG3	1	10 mM Tris 7.5	5	28	0.004	0.916806
RGG3	1	10 mM Tris 7.5	5	32	0.005	1.14469
RGG3	1	10 mM Tris 7.5	5	36	0.004	0.916806
RGG3	1	10 mM Tris 7.5	5	40	0.005	1.14469
RGG3	1	10 mM Tris 7.5	5	44	0.005	1.14469
RGG3	1	10 mM Tris 7.5	5	48	0.006	1.37205
RGG3	1	10 mM Tris 7.5	5	52	0.006	1.37205
RGG3	1	10 mM Tris 7.5	5	56	0.005	1.14469
RGG3	1	10 mM Tris 7.5	5	60	0.005	1.14469
RGG3	1	10 mM Tris 7.5	5	64	0.006	1.37205
RGG3	1	10 mM Tris 7.5	5	68	0.001	0.229994
RGG3	1	10 mM Tris 7.5	5	72	0.003	0.688395
RGG3	2	10 mM Tris 7.5	5	0	0	0
RGG3	2	10 mM Tris 7.5	5	4	0	0
RGG3	2	10 mM Tris 7.5	5	8	0.001	0.229994
RGG3	2	10 mM Tris 7.5	5	12	0.001	0.229994
RGG3	2	10 mM Tris 7.5	5	16	0.001	0.229994
RGG3	2	10 mM Tris 7.5	5	20	0	0
RGG3	2	10 mM Tris 7.5	5	24	0	0
RGG3	2	10 mM Tris 7.5	5	28	0.001	0.229994
RGG3	2	10 mM Tris 7.5	5	32	0.002	0.459458
RGG3	2	10 mM Tris 7.5	5	36	0	0
RGG3	2	10 mM Tris 7.5	5	40	0.004	0.916806
RGG3	2	10 mM Tris 7.5	5	44	-0.002	-0.461579
RGG3	2	10 mM Tris 7.5	5	48	0	0
RGG3	2	10 mM Tris 7.5	5	52	0	0
RGG3	2	10 mM Tris 7.5	5	56	-0.001	-0.230524
RGG3	2	10 mM Tris 7.5	5	60	-0.001	-0.230524
RGG3	2	10 mM Tris 7.5	5	64	0	0
RGG3	2	10 mM Tris 7.5	5	68	-0.001	-0.230524
RGG3	2	10 mM Tris 7.5	5	72	0	0
RGG3	3	10 mM Tris 7.5	5	0	0.001	0.229994
RGG3	3	10 mM Tris 7.5	5	4	-0.001	-0.230524
RGG3	3	10 mM Tris 7.5	5	8	0	0
RGG3	3	10 mM Tris 7.5	5	12	0	0
RGG3	3	10 mM Tris 7.5	5	16	0	0
RGG3	3	10 mM Tris 7.5	5	20	-0.002	-0.461579
RGG3	3	10 mM Tris 7.5	5	24	0.002	0.459458
RGG3	3	10 mM Tris 7.5	5	28	0	0
RGG3	3	10 mM Tris 7.5	5	32	0.002	0.459458
RGG3	3	10 mM Tris 7.5	5	36	0	0
RGG3	3	10 mM Tris 7.5	5	40	0.001	0.229994
RGG3	3	10 mM Tris 7.5	5	44	-0.002	-0.461579
RGG3	3	10 mM Tris 7.5	5	48	0	0
RGG3	3	10 mM Tris 7.5	5	52	0.002	0.459458
RGG3	3	10 mM Tris 7.5	5	56	0.003	0.688395
RGG3	3	10 mM Tris 7.5	5	60	0.001	0.229994
RGG3	3	10 mM Tris 7.5	5	64	0	0
RGG3	3	10 mM Tris 7.5	5	68	0.002	0.459458
RGG3	3	10 mM Tris 7.5	5	72	0.001	0.229994
R5	1	10 mM Tris 7.5	5	0	-0.002	-0.461579
R5	1	10 mM Tris 7.5	5	0.2	0	0
R5	1	10 mM Tris 7.5	5	0.4	-0.002	-0.461579
R5	1	10 mM Tris 7.5	5	0.6	0.013	2.949
R5	1	10 mM Tris 7.5	5	0.8	0.037	8.16674
R5	1	10 mM Tris 7.5	5	1	0.053	11.4884
R5	1	10 mM Tris 7.5	5	1.2	0.053	11.4884
R5	1	10 mM Tris 7.5	5	1.4	0.064	13.7021
R5	1	10 mM Tris 7.5	5	1.6	0.062	13.3038
R5	1	10 mM Tris 7.5	5	1.8	0.069	14.69
R5	1	10 mM Tris 7.5	5	2	0.067	14.2962
R5	1	10 mM Tris 7.5	5	5	0.078	16.4397
R5	1	10 mM Tris 7.5	5	10	0.079	16.6319
R5	1	10 mM Tris 7.5	5	20	0.08	16.8236
R5	1	10 mM Tris 7.5	5	30	0.075	15.8605
R5	1	10 mM Tris 7.5	5	40	0.082	17.2058
R5	1	10 mM Tris 7.5	5	50	0.086	17.9648
R5	1	10 mM Tris 7.5	5	60	0.085	17.7757
R5	2	10 mM Tris 7.5	5	0	0.007	1.59889
R5	2	10 mM Tris 7.5	5	0.2	0.003	0.688395
R5	2	10 mM Tris 7.5	5	0.4	0.001	0.229994
R5	2	10 mM Tris 7.5	5	0.6	0.018	4.05994
R5	2	10 mM Tris 7.5	5	0.8	0.043	9.42674
R5	2	10 mM Tris 7.5	5	1	0.059	12.7029
R5	2	10 mM Tris 7.5	5	1.2	0.056	12.0977
R5	2	10 mM Tris 7.5	5	1.4	0.064	13.7021
R5	2	10 mM Tris 7.5	5	1.6	0.064	13.7021
R5	2	10 mM Tris 7.5	5	1.8	0.073	15.4721
R5	2	10 mM Tris 7.5	5	2	0.076	16.054
R5	2	10 mM Tris 7.5	5	5	0.079	16.6319
R5	2	10 mM Tris 7.5	5	10	0.082	17.2058
R5	2	10 mM Tris 7.5	5	20	0.086	17.9648
R5	2	10 mM Tris 7.5	5	30	0.082	17.2058
R5	2	10 mM Tris 7.5	5	40	0.083	17.3962
R5	2	10 mM Tris 7.5	5	50	0.082	17.2058
R5	2	10 mM Tris 7.5	5	60	0.086	17.9648
R5	3	10 mM Tris 7.5	5	0	0.001	0.229994
R5	3	10 mM Tris 7.5	5	0.2	0.004	0.916806
R5	3	10 mM Tris 7.5	5	0.4	0.002	0.459458
R5	3	10 mM Tris 7.5	5	0.6	0.012	2.72528
R5	3	10 mM Tris 7.5	5	0.8	0.039	8.58868
R5	3	10 mM Tris 7.5	5	1	0.052	11.2844
R5	3	10 mM Tris 7.5	5	1.2	0.054	11.692
R5	3	10 mM Tris 7.5	5	1.4	0.065	13.9006
R5	3	10 mM Tris 7.5	5	1.6	0.062	13.3038
R5	3	10 mM Tris 7.5	5	1.8	0.068	14.4933
R5	3	10 mM Tris 7.5	5	2	0.071	15.082
R5	3	10 mM Tris 7.5	5	5	0.078	16.4397
R5	3	10 mM Tris 7.5	5	10	0.077	16.2471
R5	3	10 mM Tris 7.5	5	20	0.085	17.7757
R5	3	10 mM Tris 7.5	5	30	0.079	16.6319
R5	3	10 mM Tris 7.5	5	40	0.084	17.5862
R5	3	10 mM Tris 7.5	5	50	0.081	17.0149
R5	3	10 mM Tris 7.5	5	60	0.073	15.4721
K7	1	10 mM Tris 7.5	5	0	0.001	0.229994
K7	1	10 mM Tris 7.5	5	0.2	0	0
K7	1	10 mM Tris 7.5	5	0.4	0	0
K7	1	10 mM Tris 7.5	5	0.6	-0.001	-0.230524
K7	1	10 mM Tris 7.5	5	0.8	0.003	0.688395
K7	1	10 mM Tris 7.5	5	1	0.016	3.6171
K7	1	10 mM Tris 7.5	5	1.2	0.029	6.45943
K7	1	10 mM Tris 7.5	5	1.4	0.036	7.95504
K7	1	10 mM Tris 7.5	5	1.6	0.047	10.2571
K7	1	10 mM Tris 7.5	5	1.8	0.039	8.58868
K7	1	10 mM Tris 7.5	5	2	0.047	10.2571
K7	1	10 mM Tris 7.5	5	5	0.049	10.6695
K7	1	10 mM Tris 7.5	5	10	0.047	10.2571
K7	1	10 mM Tris 7.5	5	20	0.044	9.63505
K7	1	10 mM Tris 7.5	5	30	0.041	9.00867
K7	1	10 mM Tris 7.5	5	40	0.034	7.53018
K7	1	10 mM Tris 7.5	5	50	0.037	8.16674
K7	1	10 mM Tris 7.5	5	60	0.022	4.93952
K7	2	10 mM Tris 7.5	5	0	-0.005	-1.15795
K7	2	10 mM Tris 7.5	5	0.2	-0.001	-0.230524
K7	2	10 mM Tris 7.5	5	0.4	0	0
K7	2	10 mM Tris 7.5	5	0.6	0	0
K7	2	10 mM Tris 7.5	5	0.8	0.001	0.229994
K7	2	10 mM Tris 7.5	5	1	0.018	4.05994
K7	2	10 mM Tris 7.5	5	1.2	0.031	6.88921
K7	2	10 mM Tris 7.5	5	1.4	0.048	10.4635
K7	2	10 mM Tris 7.5	5	1.6	0.047	10.2571
K7	2	10 mM Tris 7.5	5	1.8	0.043	9.42674
K7	2	10 mM Tris 7.5	5	2	0.044	9.63505
K7	2	10 mM Tris 7.5	5	5	0.05	10.8749
K7	2	10 mM Tris 7.5	5	10	0.048	10.4635
K7	2	10 mM Tris 7.5	5	20	0.044	9.63505
K7	2	10 mM Tris 7.5	5	30	0.041	9.00867
K7	2	10 mM Tris 7.5	5	40	0.04	8.79892
K7	2	10 mM Tris 7.5	5	50	0.027	6.02767
K7	2	10 mM Tris 7.5	5	60	0.021	4.72038
K7	3	10 mM Tris 7.5	5	0	0.001	0.229994
K7	3	10 mM Tris 7.5	5	0.2	-0.001	-0.230524
K7	3	10 mM Tris 7.5	5	0.4	0.003	0.688395
K7	3	10 mM Tris 7.5	5	0.6	0.001	0.229994
K7	3	10 mM Tris 7.5	5	0.8	0.007	1.59889
K7	3	10 mM Tris 7.5	5	1	0.02	4.50074
K7	3	10 mM Tris 7.5	5	1.2	0.026	5.81104
K7	3	10 mM Tris 7.5	5	1.4	0.045	9.84289
K7	3	10 mM Tris 7.5	5	1.6	0.047	10.2571
K7	3	10 mM Tris 7.5	5	1.8	0.047	10.2571
K7	3	10 mM Tris 7.5	5	2	0.047	10.2571
K7	3	10 mM Tris 7.5	5	5	0.053	11.4884
K7	3	10 mM Tris 7.5	5	10	0.048	10.4635
K7	3	10 mM Tris 7.5	5	20	0.049	10.6695
K7	3	10 mM Tris 7.5	5	30	0.046	10.0502
K7	3	10 mM Tris 7.5	5	40	0.038	8.37795
K7	3	10 mM Tris 7.5	5	50	0.033	7.31702
K7	3	10 mM Tris 7.5	5	60	0.031	6.88921
RGG4	1	10 mM Tris 7.5	5	0	0.001	0.229994
RGG4	1	10 mM Tris 7.5	5	4	0.001	0.229994
RGG4	1	10 mM Tris 7.5	5	8	0.001	0.229994
RGG4	1	10 mM Tris 7.5	5	12	0.002	0.459458
RGG4	1	10 mM Tris 7.5	5	16	0.001	0.229994
RGG4	1	10 mM Tris 7.5	5	20	0.017	3.83877
RGG4	1	10 mM Tris 7.5	5	24	0.05	10.8749
RGG4	1	10 mM Tris 7.5	5	28	0.057	12.2999
RGG4	1	10 mM Tris 7.5	5	32	0.067	14.2962
RGG4	1	10 mM Tris 7.5	5	36	0.073	15.4721
RGG4	1	10 mM Tris 7.5	5	40	0.071	15.082
RGG4	1	10 mM Tris 7.5	5	44	0.079	16.6319
RGG4	1	10 mM Tris 7.5	5	48	0.081	17.0149
RGG4	1	10 mM Tris 7.5	5	52	0.085	17.7757
RGG4	1	10 mM Tris 7.5	5	56	0.083	17.3962
RGG4	1	10 mM Tris 7.5	5	60	0.085	17.7757
RGG4	2	10 mM Tris 7.5	5	0	0.002	0.459458
RGG4	2	10 mM Tris 7.5	5	4	0.001	0.229994
RGG4	2	10 mM Tris 7.5	5	8	0.002	0.459458
RGG4	2	10 mM Tris 7.5	5	12	0	0
RGG4	2	10 mM Tris 7.5	5	16	0.001	0.229994
RGG4	2	10 mM Tris 7.5	5	20	0.017	3.83877
RGG4	2	10 mM Tris 7.5	5	24	0.024	5.37628
RGG4	2	10 mM Tris 7.5	5	28	0.042	9.21795
RGG4	2	10 mM Tris 7.5	5	32	0.046	10.0502
RGG4	2	10 mM Tris 7.5	5	36	0.061	13.104
RGG4	2	10 mM Tris 7.5	5	40	0.056	12.0977
RGG4	2	10 mM Tris 7.5	5	44	0.068	14.4933
RGG4	2	10 mM Tris 7.5	5	48	0.068	14.4933
RGG4	2	10 mM Tris 7.5	5	52	0.074	15.6665
RGG4	2	10 mM Tris 7.5	5	56	0.072	15.2773
RGG4	2	10 mM Tris 7.5	5	60	0.072	15.2773
RGG4	3	10 mM Tris 7.5	5	0	0	0
RGG4	3	10 mM Tris 7.5	5	4	-0.002	-0.461579
RGG4	3	10 mM Tris 7.5	5	8	-0.002	-0.461579
RGG4	3	10 mM Tris 7.5	5	12	-0.001	-0.230524
RGG4	3	10 mM Tris 7.5	5	16	-0.001	-0.230524
RGG4	3	10 mM Tris 7.5	5	20	0.009	2.051
RGG4	3	10 mM Tris 7.5	5	24	0.023	5.15815
RGG4	3	10 mM Tris 7.5	5	28	0.039	8.58868
RGG4	3	10 mM Tris 7.5	5	32	0.053	11.4884
RGG4	3	10 mM Tris 7.5	5	36	0.058	12.5016
RGG4	3	10 mM Tris 7.5	5	40	0.068	14.4933
RGG4	3	10 mM Tris 7.5	5	44	0.07	14.8862
RGG4	3	10 mM Tris 7.5	5	48	0.07	14.8862
RGG4	3	10 mM Tris 7.5	5	52	0.076	16.054
RGG4	3	10 mM Tris 7.5	5	56	0.069	14.69
RGG4	3	10 mM Tris 7.5	5	60	0.077	16.2471
RGG5	1	10 mM Tris 7.5	5	0	0.005	1.14469
RGG5	1	10 mM Tris 7.5	5	4	0.018	4.05994
RGG5	1	10 mM Tris 7.5	5	8	0.051	11.0799
RGG5	1	10 mM Tris 7.5	5	12	0.059	12.7029
RGG5	1	10 mM Tris 7.5	5	16	0.085	17.7757
RGG5	1	10 mM Tris 7.5	5	20	0.099	20.3841
RGG5	1	10 mM Tris 7.5	5	24	0.102	20.9321
RGG5	1	10 mM Tris 7.5	5	28	0.112	22.7319
RGG5	1	10 mM Tris 7.5	5	32	0.1	20.5672
RGG5	1	10 mM Tris 7.5	5	36	0.101	20.7499
RGG5	1	10 mM Tris 7.5	5	40	0.099	20.3841
RGG5	1	10 mM Tris 7.5	5	44	0.11	22.3753
RGG5	1	10 mM Tris 7.5	5	48	0.108	22.017
RGG5	1	10 mM Tris 7.5	5	52	0.107	21.8372
RGG5	1	10 mM Tris 7.5	5	56	0.096	19.8322
RGG5	1	10 mM Tris 7.5	5	60	0.107	21.8372
RGG5	1	10 mM Tris 7.5	5	64	0.11	22.3753
RGG5	1	10 mM Tris 7.5	5	68	0.107	21.8372
RGG5	1	10 mM Tris 7.5	5	72	0.106	21.657
RGG5	2	10 mM Tris 7.5	5	0	-0.002	-0.461579
RGG5	2	10 mM Tris 7.5	5	4	0.009	2.051
RGG5	2	10 mM Tris 7.5	5	8	0.057	12.2999
RGG5	2	10 mM Tris 7.5	5	12	0.071	15.082
RGG5	2	10 mM Tris 7.5	5	16	0.077	16.2471
RGG5	2	10 mM Tris 7.5	5	20	0.075	15.8605
RGG5	2	10 mM Tris 7.5	5	24	0.08	16.8236
RGG5	2	10 mM Tris 7.5	5	28	0.085	17.7757
RGG5	2	10 mM Tris 7.5	5	32	0.082	17.2058
RGG5	2	10 mM Tris 7.5	5	36	0.086	17.9648
RGG5	2	10 mM Tris 7.5	5	40	0.085	17.7757
RGG5	2	10 mM Tris 7.5	5	44	0.091	18.9039
RGG5	2	10 mM Tris 7.5	5	48	0.089	18.5296
RGG5	2	10 mM Tris 7.5	5	52	0.091	18.9039
RGG5	2	10 mM Tris 7.5	5	56	0.091	18.9039
RGG5	2	10 mM Tris 7.5	5	60	0.088	18.3418
RGG5	2	10 mM Tris 7.5	5	64	0.091	18.9039
RGG5	2	10 mM Tris 7.5	5	68	0.094	19.4622
RGG5	2	10 mM Tris 7.5	5	72	0.087	18.1535
RGG5	3	10 mM Tris 7.5	5	0	0.003	0.688395
RGG5	3	10 mM Tris 7.5	5	4	0.011	2.50104
RGG5	3	10 mM Tris 7.5	5	8	0.057	12.2999
RGG5	3	10 mM Tris 7.5	5	12	0.075	15.8605
RGG5	3	10 mM Tris 7.5	5	16	0.074	15.6665
RGG5	3	10 mM Tris 7.5	5	20	0.081	17.0149
RGG5	3	10 mM Tris 7.5	5	24	0.087	18.1535
RGG5	3	10 mM Tris 7.5	5	28	0.09	18.7169
RGG5	3	10 mM Tris 7.5	5	32	0.091	18.9039
RGG5	3	10 mM Tris 7.5	5	36	0.092	19.0904
RGG5	3	10 mM Tris 7.5	5	40	0.088	18.3418
RGG5	3	10 mM Tris 7.5	5	44	0.093	19.2765
RGG5	3	10 mM Tris 7.5	5	48	0.095	19.6474
RGG5	3	10 mM Tris 7.5	5	52	0.094	19.4622
RGG5	3	10 mM Tris 7.5	5	56	0.097	20.0166
RGG5	3	10 mM Tris 7.5	5	60	0.097	20.0166
RGG5	3	10 mM Tris 7.5	5	64	0.097	20.0166
RGG5	3	10 mM Tris 7.5	5	68	0.097	20.0166
RGG5	3	10 mM Tris 7.5	5	72	0.09	18.7169
