# Supplementary material for: Charge-density reduction promotes ribozyme activity in RNA–peptide coacervates via RNA fluidization and magnesium partitioning
Source: Nat Chem. 2022 Feb 14;14(4):407–16. doi: 10.1038/s41557-022-00890-8 (PMC8979813; doi:10.1038/s41557-022-00890-8)
Supplement: Source Data Fig. 2 — Statistical source data for Fig. 2 [file 41557_2022_890_MOESM5_ESM.xlsx]

## Sheet: Enzynme in coacervates
Peptide	RNA	Buffer	MgCl2 (mM)	Ratio	RNA Partition
K9	E	10 mM Tris 7.5	5	0	0.006
K9	E	10 mM Tris 7.5	5	0.2	0.015
K9	E	10 mM Tris 7.5	5	0.4	0.201
K9	E	10 mM Tris 7.5	5	0.6	0.499
K9	E	10 mM Tris 7.5	5	0.8	0.696
K9	E	10 mM Tris 7.5	5	1	0.918
K9	E	10 mM Tris 7.5	5	1.2	0.943
K9	E	10 mM Tris 7.5	5	1.4	0.932
K9	E	10 mM Tris 7.5	5	1.6	0.963
K9	E	10 mM Tris 7.5	5	1.8	0.946
K9	E	10 mM Tris 7.5	5	2	0.956
K9	E	10 mM Tris 7.5	5	10	0.947
K9	E	10 mM Tris 7.5	5	30	0.912
K9	E	10 mM Tris 7.5	5	60	0.906
K9	E	10 mM Tris 7.5	5	0	0.0403854
K9	E	10 mM Tris 7.5	5	0.2	0.0466313
K9	E	10 mM Tris 7.5	5	0.4	0.247645
K9	E	10 mM Tris 7.5	5	0.6	0.552464
K9	E	10 mM Tris 7.5	5	0.8	0.842742
K9	E	10 mM Tris 7.5	5	1	0.883062
K9	E	10 mM Tris 7.5	5	1.2	0.917501
K9	E	10 mM Tris 7.5	5	1.4	0.912824
K9	E	10 mM Tris 7.5	5	1.6	0.93721
K9	E	10 mM Tris 7.5	5	1.8	0.937318
K9	E	10 mM Tris 7.5	5	2	0.923645
K9	E	10 mM Tris 7.5	5	10	0.900588
K9	E	10 mM Tris 7.5	5	30	0.90287
K9	E	10 mM Tris 7.5	5	60	0.927323
K9	E	10 mM Tris 7.5	5	0	-0.00202541
K9	E	10 mM Tris 7.5	5	0.2	0.0147925
K9	E	10 mM Tris 7.5	5	0.4	0.252785
K9	E	10 mM Tris 7.5	5	0.6	0.638289
K9	E	10 mM Tris 7.5	5	0.8	0.795809
K9	E	10 mM Tris 7.5	5	1	0.900655
K9	E	10 mM Tris 7.5	5	1.2	0.918627
K9	E	10 mM Tris 7.5	5	1.4	0.943814
K9	E	10 mM Tris 7.5	5	1.6	0.947624
K9	E	10 mM Tris 7.5	5	1.8	0.929547
K9	E	10 mM Tris 7.5	5	2	0.938817
K9	E	10 mM Tris 7.5	5	10	0.904673
K9	E	10 mM Tris 7.5	5	30	0.886598
K9	E	10 mM Tris 7.5	5	60	0.93581
R9	E	10 mM Tris 7.5	5	0	-0.00729077
R9	E	10 mM Tris 7.5	5	0.2	0.219651
R9	E	10 mM Tris 7.5	5	0.4	0.747126
R9	E	10 mM Tris 7.5	5	0.6	0.889219
R9	E	10 mM Tris 7.5	5	0.8	0.917982
R9	E	10 mM Tris 7.5	5	1	0.98895
R9	E	10 mM Tris 7.5	5	1.2	1.00402
R9	E	10 mM Tris 7.5	5	1.4	1.00805
R9	E	10 mM Tris 7.5	5	1.6	1.00137
R9	E	10 mM Tris 7.5	5	1.8	0.999032
R9	E	10 mM Tris 7.5	5	2	1.00266
R9	E	10 mM Tris 7.5	5	10	1.00492
R9	E	10 mM Tris 7.5	5	30	1.003
R9	E	10 mM Tris 7.5	5	60	0.991714
R9	E	10 mM Tris 7.5	5	0	0.0539931
R9	E	10 mM Tris 7.5	5	0.2	0.285446
R9	E	10 mM Tris 7.5	5	0.4	0.756419
R9	E	10 mM Tris 7.5	5	0.6	0.901319
R9	E	10 mM Tris 7.5	5	0.8	0.966583
R9	E	10 mM Tris 7.5	5	1	0.969167
R9	E	10 mM Tris 7.5	5	1.2	0.985171
R9	E	10 mM Tris 7.5	5	1.4	0.980285
R9	E	10 mM Tris 7.5	5	1.6	0.980367
R9	E	10 mM Tris 7.5	5	1.8	0.979156
R9	E	10 mM Tris 7.5	5	2	0.986374
R9	E	10 mM Tris 7.5	5	10	0.988205
R9	E	10 mM Tris 7.5	5	30	0.986802
R9	E	10 mM Tris 7.5	5	60	0.97292
R9	E	10 mM Tris 7.5	5	0	0.0193913
R9	E	10 mM Tris 7.5	5	0.2	0.205756
R9	E	10 mM Tris 7.5	5	0.4	0.662611
R9	E	10 mM Tris 7.5	5	0.6	0.870154
R9	E	10 mM Tris 7.5	5	0.8	0.912186
R9	E	10 mM Tris 7.5	5	1	0.985279
R9	E	10 mM Tris 7.5	5	1.2	0.987717
R9	E	10 mM Tris 7.5	5	1.4	0.997619
R9	E	10 mM Tris 7.5	5	1.6	0.997555
R9	E	10 mM Tris 7.5	5	1.8	0.991463
R9	E	10 mM Tris 7.5	5	2	0.988285
R9	E	10 mM Tris 7.5	5	10	0.99877
R9	E	10 mM Tris 7.5	5	30	0.985052
R9	E	10 mM Tris 7.5	5	60	0.97043
RGG4	E	10 mM Tris 7.5	5	0	0
RGG4	E	10 mM Tris 7.5	5	5	0.269198
RGG4	E	10 mM Tris 7.5	5	10	0.436517
RGG4	E	10 mM Tris 7.5	5	15	0.568725
RGG4	E	10 mM Tris 7.5	5	20	0.723634
RGG4	E	10 mM Tris 7.5	5	25	0.870166
RGG4	E	10 mM Tris 7.5	5	30	0.932384
RGG4	E	10 mM Tris 7.5	5	35	0.9403
RGG4	E	10 mM Tris 7.5	5	40	0.967659
RGG4	E	10 mM Tris 7.5	5	50	0.970901
RGG4	E	10 mM Tris 7.5	5	60	0.983469
RGG4	E	10 mM Tris 7.5	5	0	0
RGG4	E	10 mM Tris 7.5	5	5	0.228947
RGG4	E	10 mM Tris 7.5	5	10	0.471844
RGG4	E	10 mM Tris 7.5	5	15	0.537898
RGG4	E	10 mM Tris 7.5	5	20	0.659951
RGG4	E	10 mM Tris 7.5	5	25	0.877344
RGG4	E	10 mM Tris 7.5	5	30	0.94429
RGG4	E	10 mM Tris 7.5	5	35	0.970831
RGG4	E	10 mM Tris 7.5	5	40	0.986597
RGG4	E	10 mM Tris 7.5	5	50	0.995266
RGG4	E	10 mM Tris 7.5	5	60	0.99887
RGG4	E	10 mM Tris 7.5	5	0	0
RGG4	E	10 mM Tris 7.5	5	5	0.280396
RGG4	E	10 mM Tris 7.5	5	10	0.579157
RGG4	E	10 mM Tris 7.5	5	15	0.475268
RGG4	E	10 mM Tris 7.5	5	20	0.740503
RGG4	E	10 mM Tris 7.5	5	25	0.916587
RGG4	E	10 mM Tris 7.5	5	30	0.948843
RGG4	E	10 mM Tris 7.5	5	35	0.980951
RGG4	E	10 mM Tris 7.5	5	40	0.983305
RGG4	E	10 mM Tris 7.5	5	50	0.995733
RGG4	E	10 mM Tris 7.5	5	60	0.99654
RGG5	E	10 mM Tris 7.5	5	0	-0.00281889
RGG5	E	10 mM Tris 7.5	5	2	0.133375
RGG5	E	10 mM Tris 7.5	5	4	0.690993
RGG5	E	10 mM Tris 7.5	5	6	0.904813
RGG5	E	10 mM Tris 7.5	5	8	0.902295
RGG5	E	10 mM Tris 7.5	5	10	0.946222
RGG5	E	10 mM Tris 7.5	5	12	0.942694
RGG5	E	10 mM Tris 7.5	5	14	0.953037
RGG5	E	10 mM Tris 7.5	5	16	0.955615
RGG5	E	10 mM Tris 7.5	5	18	0.947751
RGG5	E	10 mM Tris 7.5	5	20	0.943159
RGG5	E	10 mM Tris 7.5	5	40	0.976814
RGG5	E	10 mM Tris 7.5	5	50	0.967135
RGG5	E	10 mM Tris 7.5	5	60	0.960549
RGG5	E	10 mM Tris 7.5	5	0	-0.00855586
RGG5	E	10 mM Tris 7.5	5	2	0.110871
RGG5	E	10 mM Tris 7.5	5	4	0.775541
RGG5	E	10 mM Tris 7.5	5	6	0.89924
RGG5	E	10 mM Tris 7.5	5	8	0.920172
RGG5	E	10 mM Tris 7.5	5	10	0.956029
RGG5	E	10 mM Tris 7.5	5	12	0.964478
RGG5	E	10 mM Tris 7.5	5	14	0.947068
RGG5	E	10 mM Tris 7.5	5	16	0.948588
RGG5	E	10 mM Tris 7.5	5	18	0.961555
RGG5	E	10 mM Tris 7.5	5	20	0.976032
RGG5	E	10 mM Tris 7.5	5	40	0.959772
RGG5	E	10 mM Tris 7.5	5	50	0.965778
RGG5	E	10 mM Tris 7.5	5	60	0.962222
RGG5	E	10 mM Tris 7.5	5	0	0.0901829
RGG5	E	10 mM Tris 7.5	5	2	0.0569388
RGG5	E	10 mM Tris 7.5	5	4	0.749594
RGG5	E	10 mM Tris 7.5	5	6	0.903037
RGG5	E	10 mM Tris 7.5	5	8	0.868288
RGG5	E	10 mM Tris 7.5	5	10	0.940002
RGG5	E	10 mM Tris 7.5	5	12	0.918126
RGG5	E	10 mM Tris 7.5	5	14	0.932778
RGG5	E	10 mM Tris 7.5	5	16	0.966744
RGG5	E	10 mM Tris 7.5	5	18	0.964744
RGG5	E	10 mM Tris 7.5	5	20	0.971399
RGG5	E	10 mM Tris 7.5	5	40	0.926347
RGG5	E	10 mM Tris 7.5	5	50	0.954201
RGG5	E	10 mM Tris 7.5	5	60	0.950736

## Sheet: Product formation
Peptide	Ratio	Experiment	MgCl2 (mM)	Relative Product
K9	0	1	5	0.88
K9	0.2	1	5	0.884
K9	0.4	1	5	0.525
K9	0.6	1	5	0.237
K9	0.8	1	5	0.0239
K9	1	1	5	0
K9	1.2	1	5	0
K9	1.4	1	5	0
K9	1.6	1	5	0
K9	1.8	1	5	0
K9	2	1	5	0
K9	10	1	5	0
K9	30	1	5	0
K9	60	1	5	0
K9	0	2	5	0.867
K9	0.2	2	5	0.752
K9	0.4	2	5	0.45
K9	0.6	2	5	0.17
K9	0.8	2	5	0
K9	1	2	5	0
K9	1.2	2	5	0
K9	1.4	2	5	0
K9	1.6	2	5	0
K9	1.8	2	5	0
K9	2	2	5	0
K9	10	2	5	0
K9	30	2	5	0
K9	60	2	5	0
K9	0	3	5	0.865
K9	0.2	3	5	0.852
K9	0.4	3	5	0.525
K9	0.6	3	5	0.19
K9	0.8	3	5	0.0382
K9	1	3	5	0
K9	1.2	3	5	0
K9	1.4	3	5	0
K9	1.6	3	5	0
K9	1.8	3	5	0
K9	2	3	5	0
K9	10	3	5	0
K9	30	3	5	0
K9	60	3	5	0
R9	0	1	5	0.876
R9	0.2	1	5	0.5
R9	0.4	1	5	0.396
R9	0.6	1	5	0
R9	0.8	1	5	0
R9	1	1	5	0
R9	1.2	1	5	0
R9	1.4	1	5	0
R9	1.6	1	5	0
R9	1.8	1	5	0
R9	2	1	5	0
R9	10	1	5	0
R9	30	1	5	0
R9	60	1	5	0
R9	0	2	5	0.712
R9	0.2	2	5	0.594
R9	0.4	2	5	0.389
R9	0.6	2	5	0.089
R9	0.8	2	5	0
R9	1	2	5	0
R9	1.2	2	5	0
R9	1.4	2	5	0
R9	1.6	2	5	0
R9	1.8	2	5	0
R9	2	2	5	0
R9	10	2	5	0
R9	30	2	5	0
R9	60	2	5	0
R9	0	3	5	0.788
R9	0.2	3	5	0.63
R9	0.4	3	5	0.409
R9	0.6	3	5	0.052
R9	0.8	3	5	0.057
R9	1	3	5	0
R9	1.2	3	5	0
R9	1.4	3	5	0
R9	1.6	3	5	0
R9	1.8	3	5	0
R9	2	3	5	0
R9	10	3	5	0
R9	30	3	5	0
R9	60	3	5	0
RGG4	0	1	5	0.654461
RGG4	5	1	5	0.628275
RGG4	10	1	5	0.790354
RGG4	15	1	5	0.299377
RGG4	20	1	5	0.033977
RGG4	25	1	5	0.0107336
RGG4	30	1	5	0
RGG4	35	1	5	0
RGG4	40	1	5	0
RGG4	45	1	5	0
RGG4	50	1	5	0
RGG4	55	1	5	0
RGG4	60	1	5	0
RGG4	65	1	5	0
RGG4	0	2	5	0.809
RGG4	5	2	5	0.768
RGG4	10	2	5	0.709
RGG4	15	2	5	0.402
RGG4	20	2	5	0.17
RGG4	25	2	5	0.114
RGG4	30	2	5	0
RGG4	35	2	5	0
RGG4	40	2	5	0
RGG4	45	2	5	0
RGG4	50	2	5	0
RGG4	55	2	5	0
RGG4	60	2	5	0
RGG4	65	2	5	0
RGG4	0	3	5	0.759
RGG4	5	3	5	0.763
RGG4	10	3	5	0.718
RGG4	15	3	5	0.457
RGG4	20	3	5	0.453
RGG4	25	3	5	0.0179
RGG4	30	3	5	0
RGG4	35	3	5	0
RGG4	40	3	5	0
RGG4	45	3	5	0
RGG4	50	3	5	0
RGG4	55	3	5	0
RGG4	60	3	5	0
RGG4	65	3	5	0
RGG5	0	1	5	0.802
RGG5	2	1	5	0.721
RGG5	4	1	5	0.161
RGG5	6	1	5	0
RGG5	8	1	5	0
RGG5	10	1	5	0
RGG5	12	1	5	0
RGG5	14	1	5	0
RGG5	16	1	5	0
RGG5	18	1	5	0
RGG5	20	1	5	0
RGG5	40	1	5	0
RGG5	50	1	5	0
RGG5	60	1	5	0
RGG5	0	2	5	0.803
RGG5	2	2	5	0.772
RGG5	4	2	5	0.114
RGG5	6	2	5	0
RGG5	8	2	5	0
RGG5	10	2	5	0
RGG5	12	2	5	0
RGG5	14	2	5	0
RGG5	16	2	5	0
RGG5	18	2	5	0
RGG5	20	2	5	0
RGG5	40	2	5	0
RGG5	50	2	5	0
RGG5	60	2	5	0
RGG5	0	3	5	0.862
RGG5	2	3	5	0.705
RGG5	4	3	5	0.0557
RGG5	6	3	5	0
RGG5	8	3	5	0
RGG5	10	3	5	0
RGG5	12	3	5	0
RGG5	14	3	5	0
RGG5	16	3	5	0
RGG5	18	3	5	0
RGG5	20	3	5	0
RGG5	40	3	5	0
RGG5	50	3	5	0
RGG5	60	3	5	0
