# Supplementary material for: Charge-density reduction promotes ribozyme activity in RNA–peptide coacervates via RNA fluidization and magnesium partitioning
Source: Nat Chem. 2022 Feb 14;14(4):407–16. doi: 10.1038/s41557-022-00890-8 (PMC8979813; doi:10.1038/s41557-022-00890-8)
Supplement: Source Data Fig. 3 — Statistical source data for Fig. 3 [file 41557_2022_890_MOESM6_ESM.xlsx]

## Sheet: FRAP Cy5-P
Peptide	Experiment_set	Buffer	MgCl2	Radius	Tau	Tau_std	Half_Life	Diffusion_Coefficient	A	A_std	c	c_std
10TimesR9	1	10 mM Tris 7.5	5	0.396422	1587.13	120	1100.11	3.14269e-05	0.549645	0.0086	0	0
10TimesR9	1	10 mM Tris 7.5	5	0.531748	6211.3	760	4305.34	1.44486e-05	0.743777	0.0051	0	0
10TimesR9	1	10 mM Tris 7.5	5	0.441593	3101.67	260	2149.91	1.99547e-05	0.725182	0.0067	0	0
10TimesR9	1	10 mM Tris 7.5	5	0.530128	2881.82	140	1997.53	3.09522e-05	0.805966	0.0047	0	0
10TimesR9	1	10 mM Tris 7.5	5	0.460663	4884.7	640	3385.81	1.37888e-05	0.715213	0.0066	0	0
10TimesR9	1	10 mM Tris 7.5	5	0.3489	18205.8	12000	12619.3	2.12222e-06	0.698028	0.0089	0	0
10TimesR9	1	10 mM Tris 7.5	5	0.493716	3220.73	280	2232.44	2.40213e-05	0.74827	0.0069	0	0
10TimesK9	1	10 mM Tris 7.5	5	0.704761	487.013	5.4	337.572	0.000323698	0.685352	0.0038	0	0
10TimesK9	1	10 mM Tris 7.5	5	0.691202	671.238	6.3	465.267	0.000225908	0.813842	0.0031	0	0
10TimesK9	1	10 mM Tris 7.5	5	0.752006	588.982	5.7	408.251	0.000304746	0.834937	0.0036	0	0
10TimesK9	1	10 mM Tris 7.5	5	0.525237	410.043	4.9	284.22	0.00021354	0.79523	0.0051	0	0
10TimesK9	1	10 mM Tris 7.5	5	0.765236	519.773	5.5	360.279	0.000357581	0.797337	0.0041	0	0
10TimesK9	1	10 mM Tris 7.5	5	0.628626	457.045	4.7	316.8	0.000274424	0.710897	0.0037	0	0
10TimesK9	1	10 mM Tris 7.5	5	0.629993	403.32	5.3	279.56	0.000312334	0.774022	0.0054	0	0
10TimesK9	1	10 mM Tris 7.5	5	0.807893	563.555	4.7	390.626	0.000367594	0.83701	0.0032	0	0
10TimesK9	1	10 mM Tris 7.5	5	0.743569	514.078	4.8	356.332	0.000341358	0.813049	0.0037	0	0
10TimesK9	2	10 mM Tris 7.5	5	0.765236	334.517	4.3	231.87	0.00055561	0.800055	0.0058	0	0
10TimesK9	2	10 mM Tris 7.5	5	1.14178	1289.78	13	894.007	0.000320809	0.857187	0.0021	0	0
10TimesK9	2	10 mM Tris 7.5	5	0.760726	408.688	4.2	283.281	0.00044943	0.817697	0.0045	0	0
10TimesK9	2	10 mM Tris 7.5	5	0.546115	253.195	3.8	175.501	0.000373861	0.791522	0.0069	0	0
10TimesK9	2	10 mM Tris 7.5	5	0.789945	375.127	3.5	260.018	0.000527974	0.821393	0.0042	0	0
10TimesK9	2	10 mM Tris 7.5	5	0.751624	521.424	5.2	361.424	0.00034388	0.793832	0.0038	0	0
10TimesK9	2	10 mM Tris 7.5	5	0.674403	456.097	4.1	316.143	0.000316503	0.834549	0.0038	0	0
10TimesK9	2	10 mM Tris 7.5	5	0.508029	285.036	3.8	197.572	0.000287393	0.793124	0.0062	0	0
10TimesK9	2	10 mM Tris 7.5	5	0.739702	462.62	4.2	320.664	0.000375393	0.838095	0.0039	0	0
10TimesK9	3	10 mM Tris 7.5	5	0.817421	512.084	4.7	354.949	0.00041414	0.830902	0.0037	0	0
10TimesK9	3	10 mM Tris 7.5	5	0.842301	643.548	5.1	446.073	0.000349906	0.847845	0.0028	0	0
10TimesK9	3	10 mM Tris 7.5	5	0.653673	439.159	4.5	304.402	0.000308814	0.822825	0.0043	0	0
10TimesK9	3	10 mM Tris 7.5	5	0.976921	730.347	6.4	506.238	0.00041475	0.837194	0.0028	0	0
10TimesK9	3	10 mM Tris 7.5	5	0.921326	519.788	4.3	360.289	0.00051832	0.846636	0.0033	0	0
10TimesK9	3	10 mM Tris 7.5	5	0.977398	692.813	5.5	480.221	0.000437647	0.836535	0.0027	0	0
10TimesK9	3	10 mM Tris 7.5	5	0.511966	326.148	4.1	226.068	0.000255073	0.796325	0.0057	0	0
10TimesK9	3	10 mM Tris 7.5	5	0.610575	342.058	4	237.097	0.00034592	0.808128	0.0053	0	0
10TimesK9	3	10 mM Tris 7.5	5	0.8132	485.055	4.3	336.215	0.000432714	0.837339	0.0037	0	0
10TimesK9	4	10 mM Tris 7.5	5	0.515872	657.204	11	455.539	0.000128523	0.780667	0.0054	0	0
10TimesK9	4	10 mM Tris 7.5	5	0.551341	512.805	7	355.449	0.000188142	0.81864	0.0054	0	0
10TimesK9	4	10 mM Tris 7.5	5	0.888689	723.413	8	501.432	0.000346505	0.749374	0.0032	0	0
10TimesK9	4	10 mM Tris 7.5	5	0.934308	1077.52	11	746.88	0.00025713	0.861605	0.0026	0	0
10TimesK9	4	10 mM Tris 7.5	5	0.662389	581.725	7	403.221	0.00023939	0.836569	0.0045	0	0
10TimesK9	4	10 mM Tris 7.5	5	0.48846	333.137	6.5	230.913	0.000227318	0.763791	0.0084	0	0
10TimesK9	4	10 mM Tris 7.5	5	0.455656	285.388	5.5	197.816	0.000230906	0.767132	0.0085	0	0
10TimesK9	4	10 mM Tris 7.5	5	0.623128	307.601	5.3	213.213	0.000400648	0.785518	0.0078	0	0
10TimesK9	4	10 mM Tris 7.5	5	0.530128	298.503	5.6	206.907	0.00029882	0.753345	0.0082	0	0
10TimesK9	5	10 mM Tris 7.5	5	0.48846	269.302	5.1	186.666	0.000281201	0.734074	0.0081	0	0
10TimesK9	5	10 mM Tris 7.5	5	0.761103	412.965	5.1	286.245	0.000445216	0.817977	0.0054	0	0
10TimesK9	5	10 mM Tris 7.5	5	0.575767	311.787	5	216.114	0.000337468	0.734319	0.0068	0	0
10TimesK9	5	10 mM Tris 7.5	5	0.728372	513.089	5.6	355.646	0.00032818	0.813423	0.0043	0	0
10TimesK9	5	10 mM Tris 7.5	5	0.836493	663.803	6.2	460.113	0.000334567	0.846347	0.0033	0	0
10TimesK9	5	10 mM Tris 7.5	5	0.709222	393.465	4.5	272.729	0.000405747	0.815439	0.0051	0	0
10TimesK9	5	10 mM Tris 7.5	5	0.722046	348.151	4.1	241.32	0.00047529	0.852767	0.0057	0	0
10TimesK9	5	10 mM Tris 7.5	5	0.622667	324.236	3.8	224.743	0.000379532	0.823637	0.0055	0	0
10TimesK9	5	10 mM Tris 7.5	5	0.437023	155.522	5.7	107.8	0.000389776	0.687299	0.013	0	0
10TimesR9	2	10 mM Tris 7.5	5	0.500064	4730.84	720	3279.17	1.67769e-05	0.49316	0.0055	0	0
10TimesR9	2	10 mM Tris 7.5	5	0.478975	7839.52	1500	5433.94	9.28823e-06	0.538032	0.0045	0	0
10TimesR9	2	10 mM Tris 7.5	5	0.555487	12217.3	3000	8468.4	8.0162e-06	0.559464	0.0039	0	0
10TimesR9	2	10 mM Tris 7.5	5	0.622667	7464.51	990	5174	1.64857e-05	0.583923	0.0036	0	0
10TimesR9	2	10 mM Tris 7.5	5	0.745879	8671.66	920	6010.73	2.03626e-05	0.634767	0.0027	0	0
10TimesR9	2	10 mM Tris 7.5	5	0.651476	12905.2	2700	8945.22	1.04383e-05	0.590351	0.0033	0	0
10TimesR9	2	10 mM Tris 7.5	5	0.965405	11471.3	1100	7951.31	2.57871e-05	0.691025	0.0019	0	0
10TimesR9	2	10 mM Tris 7.5	5	0.647059	5957.71	590	4129.57	2.23052e-05	0.597777	0.0034	0	0
10TimesR9	2	10 mM Tris 7.5	5	0.756189	10823.9	1300	7502.56	1.67677e-05	0.660045	0.0026	0	0
10TimesR9	3	10 mM Tris 7.5	5	0.582698	5.24271e+06		3.63397e+06	2.05555e-08	0.540276	0.0042	0	0
10TimesR9	3	10 mM Tris 7.5	5	0.460663	7536.36	2700	5223.81	8.93722e-06	0.435286	0.0071	0	0
10TimesR9	3	10 mM Tris 7.5	5	0.598718	9777.75	1800	6777.42	1.1636e-05	0.5832	0.0038	0	0
10TimesR9	3	10 mM Tris 7.5	5	0.722046	28384.9	12000	19674.9	5.8296e-06	0.613392	0.0031	0	0
10TimesR9	3	10 mM Tris 7.5	5	0.646616	9659.29	1300	6695.31	1.37387e-05	0.62495	0.0031	0	0
10TimesR9	3	10 mM Tris 7.5	5	0.670565	8738.76	1100	6057.25	1.63316e-05	0.636287	0.0031	0	0
10TimesR9	4	10 mM Tris 7.5	5	0.696163	3940.03	350	2731.02	3.90409e-05	0.548673	0.0043	0	0
10TimesR9	4	10 mM Tris 7.5	5	0.742797	6608.4	630	4580.59	2.64997e-05	0.631092	0.0032	0	0
10TimesR9	4	10 mM Tris 7.5	5	0.69822	8934.45	1300	6192.89	1.73186e-05	0.609009	0.0034	0	0
10TimesR9	4	10 mM Tris 7.5	5	0.64484	10671.6	2100	7397	1.23672e-05	0.586036	0.0037	0	0
10TimesR9	4	10 mM Tris 7.5	5	0.479573	7922.99	2100	5491.8	9.21336e-06	0.491321	0.0058	0	0
10TimesR9	4	10 mM Tris 7.5	5	0.865143	10958.1	1300	7595.59	2.16789e-05	0.660657	0.0025	0	0
10TimesR9	4	10 mM Tris 7.5	5	0.718462	11740.5	2000	8137.92	1.39546e-05	0.620793	0.0031	0	0
10TimesR9	4	10 mM Tris 7.5	5	0.766734	6145.59	720	4259.8	3.03615e-05	0.581037	0.0038	0	0
10TimesR9	4	10 mM Tris 7.5	5	0.599197	3654.17	460	2532.88	3.11851e-05	0.488124	0.0058	0	0
10TimesR9	4	10 mM Tris 7.5	5	0.790671	8382.37	950	5810.21	2.36713e-05	0.633063	0.003	0	0
70TimesRGG4	1	10 mM Tris 7.5	5	0.550821	122.436	2.1	84.8662	0.000786518	0.756889	0.006	0	0
70TimesRGG4	1	10 mM Tris 7.5	5	0.779714	264.228	2.1	183.149	0.00073028	0.83426	0.0039	0	0
70TimesRGG4	1	10 mM Tris 7.5	5	0.732691	204.083	1.8	141.46	0.000834893	0.833089	0.0042	0	0
70TimesRGG4	1	10 mM Tris 7.5	5	0.817421	302.571	2.4	209.726	0.000700908	0.826722	0.0039	0	0
70TimesRGG4	1	10 mM Tris 7.5	5	0.87043	275.931	2.1	191.261	0.000871494	0.846247	0.0038	0	0
70TimesRGG4	1	10 mM Tris 7.5	5	0.838206	315.841	2.5	218.924	0.000706042	0.841305	0.0038	0	0
70TimesRGG4	1	10 mM Tris 7.5	5	0.838206	276.7	2.2	191.794	0.000805915	0.823961	0.0038	0	0
70TimesRGG4	1	10 mM Tris 7.5	5	0.748566	265.268	2.6	183.87	0.000670458	0.78559	0.0045	0	0
70TimesRGG4	1	10 mM Tris 7.5	5	0.925364	348.337	2.2	241.449	0.00078023	0.867038	0.003	0	0
70TimesRGG4	1	10 mM Tris 7.5	5	0.958249	349.729	2.2	242.414	0.000833339	0.867376	0.0031	0	0
70TimesRGG4	1	10 mM Tris 7.5	5	0.69822	207.823	2	144.052	0.000744539	0.829822	0.0045	0	0
70TimesRGG4	1	10 mM Tris 7.5	5	0.934001	367.327	2.4	254.612	0.000753769	0.857723	0.0032	0	0
70TimesRGG4	1	10 mM Tris 7.5	5	0.752006	276.969	2.2	191.981	0.000648049	0.818336	0.0039	0	0
70TimesRGG4	2	10 mM Tris 7.5	5	0.72719	150.177	1.6	104.094	0.00111761	0.738985	0.0042	0	0
70TimesRGG4	2	10 mM Tris 7.5	5	0.508029	68.0546	1.5	47.1718	0.0012037	0.785103	0.0062	0	0
70TimesRGG4	2	10 mM Tris 7.5	5	0.742411	106.565	1.4	73.8656	0.00164161	0.851436	0.0049	0	0
70TimesRGG4	2	10 mM Tris 7.5	5	0.674403	115.895	1.8	80.3322	0.00124558	0.836254	0.0058	0	0
70TimesRGG4	3	10 mM Tris 7.5	5	0.670565	168.515	2.3	116.806	0.000846914	0.834282	0.0062	0	0
70TimesRGG4	3	10 mM Tris 7.5	5	0.5529	180.73	2.4	125.272	0.000536859	0.798246	0.006	0	0
70TimesRGG4	3	10 mM Tris 7.5	5	0.694513	219.251	2	151.973	0.00069826	0.864927	0.0046	0	0
70TimesRGG4	3	10 mM Tris 7.5	5	0.57477	143.306	2	99.3319	0.000731681	0.861373	0.0061	0	0
70TimesRGG4	3	10 mM Tris 7.5	5	0.796093	273.825	2.3	189.801	0.000734601	0.870032	0.0042	0	0
70TimesRGG4	3	10 mM Tris 7.5	5	0.819873	281.504	2.2	195.123	0.00075789	0.878853	0.004	0	0
70TimesRGG4	3	10 mM Tris 7.5	5	0.984523	404.243	2.5	280.2	0.000761039	0.89851	0.003	0	0
70TimesRGG4	3	10 mM Tris 7.5	5	0.910367	316.306	2	219.246	0.000831617	0.897897	0.0033	0	0
70TimesRGG4	3	10 mM Tris 7.5	5	0.646616	179.634	2	124.513	0.000738757	0.860785	0.0052	0	0
70TimesRGG4	3	10 mM Tris 7.5	5	0.742411	239.463	2.2	165.983	0.000730547	0.841269	0.0045	0	0
70TimesRGG4	3	10 mM Tris 7.5	5	0.76636	208.787	1.9	144.72	0.000892808	0.876894	0.0047	0	0
70TimesRGG4	3	10 mM Tris 7.5	5	0.766734	257.667	2.1	178.601	0.000724149	0.871803	0.0042	0	0

## Sheet: FRAP Peptide
Peptide	Experiment_set	Buffer	MgCl2	Radius	Tau	Tau_std	Half_Life	Diffusion_Coefficient	A	A_std	c	c_std
10TimesK9	1	10 mM Tris 7.5	5	0.529045	1.12321	0.033	0.778547	0.0790903	0.545058	0.01	2.22045e-14	35000
10TimesK9	1	10 mM Tris 7.5	5	0.437023	0.872856	0.043	0.605018	0.0694487	0.465858	0.014	2.22045e-14	44000
10TimesK9	1	10 mM Tris 7.5	5	0.575767	1.15432	0.028	0.800117	0.0911512	0.606533	0.0093	2.22045e-14	32000
10TimesK9	1	10 mM Tris 7.5	5	0.737761	1.9141	0.027	1.32675	0.0902534	0.591651	0.0055	2.22045e-14	22000
10TimesK9	1	10 mM Tris 7.5	5	1.05374	4.73702	0.037	3.28345	0.0743982	0.747723	0.0035	2.22045e-14	25000
10TimesK9	1	10 mM Tris 7.5	5	0.576762	1.54745	0.051	1.07261	0.0682299	0.579044	0.01	2.22045e-14	48000
10TimesK9	1	10 mM Tris 7.5	5	0.563686	1.3085	0.035	0.906985	0.0770722	0.523204	0.0085	2.22045e-14	32000
10TimesK9	1	10 mM Tris 7.5	5	0.623128	1.17557	0.025	0.814841	0.104834	0.628665	0.008	2.22045e-14	29000
10TimesK9	1	10 mM Tris 7.5	5	0.717663	1.75493	0.035	1.21642	0.0931494	0.65604	0.0074	2.22045e-14	34000
10TimesK9	2	10 mM Tris 7.5	5	0.59149	1.13944	0.044	0.789798	0.0974544	0.627461	0.013	2.22045e-14	53000
10TimesK9	2	10 mM Tris 7.5	5	0.865143	3.57487	0.048	2.47791	0.0664528	0.743965	0.0058	2.22045e-14	37000
10TimesK9	2	10 mM Tris 7.5	5	0.819873	3.75414	0.053	2.60217	0.0568302	0.702534	0.0059	2.22045e-14	38000
10TimesK9	2	10 mM Tris 7.5	5	0.773807	3.16784	0.054	2.19578	0.0599929	0.718845	0.0071	2.22045e-14	44000
10TimesK9	2	10 mM Tris 7.5	5	0.968667	6.00253	0.061	4.16064	0.0496148	0.776167	0.0047	2.22045e-14	38000
10TimesK9	2	10 mM Tris 7.5	5	0.579243	1.07341	0.044	0.744033	0.0992091	0.612584	0.012	2.22045e-14	54000
10TimesK9	2	10 mM Tris 7.5	5	0.69822	2.87196	0.061	1.99069	0.053877	0.691781	0.0087	2.22045e-14	49000
10TimesK9	2	10 mM Tris 7.5	5	0.45754	1.38216	0.081	0.95804	0.0480725	0.598658	0.02	2.22045e-14	83000
10TimesK9	3	10 mM Tris 7.5	5	0.765236	2.43851	0.041	1.69024	0.0762192	0.728836	0.0069	2.22045e-14	39000
10TimesK9	3	10 mM Tris 7.5	5	0.728372	2.61347	0.046	1.81152	0.0644299	0.694468	0.0071	2.22045e-14	39000
10TimesK9	3	10 mM Tris 7.5	5	0.579243	1.94249	0.062	1.34643	0.0548226	0.634469	0.012	2.22045e-14	56000
10TimesK9	3	10 mM Tris 7.5	5	0.653673	1.97163	0.048	1.36663	0.0687849	0.690134	0.0095	2.22045e-14	47000
10TimesK9	3	10 mM Tris 7.5	5	0.508029	1.44231	0.058	0.999735	0.0567957	0.591413	0.013	2.22045e-14	59000
10TimesK9	3	10 mM Tris 7.5	5	0.748566	3.6309	0.051	2.51675	0.0489827	0.718008	0.0058	2.22045e-14	39000
10TimesK9	3	10 mM Tris 7.5	5	0.843662	2.5292	0.038	1.75311	0.0893205	0.730759	0.0062	2.22045e-14	35000
10TimesK9	3	10 mM Tris 7.5	5	0.647059	2.34823	0.055	1.62767	0.0565906	0.619193	0.0084	2.22045e-14	44000
10TimesK9	3	10 mM Tris 7.5	5	0.431742	0.862676	0.049	0.597961	0.0685801	0.560277	0.016	2.22045e-14	61000
10TimesK9	3	10 mM Tris 7.5	5	0.587111	1.91286	0.055	1.32589	0.0571945	0.644136	0.011	2.22045e-14	51000
10TimesR9	1	10 mM Tris 7.5	5	0.930001	392.252	3.3	271.888	0.00069984	0.842598	0.0039	2.22045e-14	250000
10TimesR9	1	10 mM Tris 7.5	5	0.850433	319.026	3	221.132	0.000719535	0.844301	0.0046	2.22045e-14	300000
10TimesR9	1	10 mM Tris 7.5	5	0.886427	314.051	2.9	217.683	0.000794115	0.861174	0.0046	2.22045e-14	300000
10TimesR9	1	10 mM Tris 7.5	5	0.831335	323.819	2.8	224.454	0.000677403	0.845179	0.0042	2.22045e-14	270000
10TimesR9	1	10 mM Tris 7.5	5	0.793567	331.408	3.2	229.715	0.000603117	0.842665	0.0046	2.22045e-14	300000
10TimesR9	1	10 mM Tris 7.5	5	0.894158	437.437	4.1	303.208	0.000580109	0.87811	0.0043	2.22045e-14	280000
10TimesR9	1	10 mM Tris 7.5	5	0.874047	445.647	4.5	308.899	0.000544096	0.860914	0.0045	2.22045e-14	290000
10TimesR9	1	10 mM Tris 7.5	5	0.87043	345.775	3.2	239.673	0.000695459	0.85932	0.0045	2.22045e-14	290000
10TimesR9	1	10 mM Tris 7.5	5	1.07102	413.037	3.3	286.295	0.000881462	0.887303	0.0038	2.22045e-14	250000
10TimesR9	1	10 mM Tris 7.5	5	0.704761	260.387	3	180.486	0.000605426	0.835677	0.0056	2.22045e-14	360000
10TimesR9	1	10 mM Tris 7.5	5	1.09065	634.713	5.8	439.95	0.000594831	0.892094	0.0035	2.22045e-14	220000
10TimesR9	2	10 mM Tris 7.5	5	0.962727	369.619	2.8	256.2	0.000795884	0.868883	0.0036	2.22045e-14	230000
10TimesR9	2	10 mM Tris 7.5	5	0.992357	425.936	3.4	295.237	0.000733818	0.873404	0.0037	2.22045e-14	240000
10TimesR9	2	10 mM Tris 7.5	5	0.891266	350.565	2.9	242.993	0.000719191	0.856606	0.004	2.22045e-14	260000
10TimesR9	2	10 mM Tris 7.5	5	0.865474	296.596	2.5	205.585	0.000801567	0.852345	0.0041	2.22045e-14	270000
10TimesR9	2	10 mM Tris 7.5	5	1.03396	572.07	4.4	396.529	0.000593142	0.902476	0.0032	2.22045e-14	200000
10TimesR9	2	10 mM Tris 7.5	5	0.894799	308.763	2.9	214.018	0.000823043	0.86585	0.0046	2.22045e-14	300000
10TimesR9	2	10 mM Tris 7.5	5	0.938901	273.207	2.2	189.373	0.00102411	0.856514	0.0041	2.22045e-14	270000
10TimesR9	2	10 mM Tris 7.5	5	0.653673	233.428	2.6	161.8	0.000580986	0.823074	0.0053	2.22045e-14	350000
10TimesR9	2	10 mM Tris 7.5	5	0.910367	288.719	2.1	200.125	0.000911078	0.853549	0.0036	2.22045e-14	230000
10TimesR9	2	10 mM Tris 7.5	5	1.09904	360.698	2.7	250.017	0.00106286	0.868008	0.0036	2.22045e-14	230000
10TimesR9	2	10 mM Tris 7.5	5	0.819873	245.938	2.1	170.471	0.000867491	0.832299	0.0042	2.22045e-14	280000
70TimesRGG4	1	10 mM Tris 1.5	5	0.579243	0.885852	0.069	0.614026	0.120215	0.521349	0.022	2.24777e-14	0.0012
70TimesRGG4	1	10 mM Tris 1.5	5	0.563686	0.710182	0.047	0.49226	0.142005	0.476623	0.018	0.0165162	0.00086
70TimesRGG4	1	10 mM Tris 1.5	5	0.48846	0.445509	0.038	0.308803	0.169981	0.488059	0.022	0.0118457	0.00096
70TimesRGG4	1	10 mM Tris 1.5	5	0.632265	1.10357	0.049	0.764938	0.114973	0.500813	0.013	0.0179583	0.00071
70TimesRGG4	1	10 mM Tris 1.5	5	0.576762	1.01068	0.056	0.700547	0.104467	0.509767	0.016	0.0160862	0.00088
70TimesRGG4	2	10 mM Tris 1.5	5	0.526872	0.834396	0.051	0.578359	0.105593	0.490355	0.015	2.00299e-13	0.00086
70TimesRGG4	2	10 mM Tris 1.5	5	0.550821	0.68594	0.043	0.475458	0.140389	0.509427	0.018	0.0148626	0.00085
70TimesRGG4	2	10 mM Tris 1.5	5	0.579243	0.631462	0.038	0.437696	0.168644	0.526984	0.016	0.00805347	0.0008
70TimesRGG4	2	10 mM Tris 1.5	5	0.531748	0.598307	0.057	0.414715	0.149998	0.414786	0.021	0.0255202	0.00099
70TimesRGG4	2	10 mM Tris 1.5	5	0.600631	0.902145	0.041	0.625319	0.126922	0.536612	0.012	0.00430153	0.00073
70TimesRGG4	2	10 mM Tris 1.5	5	0.648388	0.751696	0.036	0.521036	0.177511	0.53831	0.013	0.0200153	0.0007
70TimesRGG4	2	10 mM Tris 1.5	5	0.718861	1.01749	0.039	0.705271	0.161197	0.496753	0.01	0.0112225	0.0006
70TimesRGG4	3	10 mM Tris 1.5	5	0.600631	1.10495	0.035	0.765892	0.103627	0.627022	0.01	0.010238	0.00065
70TimesRGG4	3	10 mM Tris 1.5	5	0.600631	1.04824	0.034	0.726583	0.109233	0.637328	0.011	0.0132772	0.00065
70TimesRGG4	3	10 mM Tris 1.5	5	0.76636	2.22761	0.044	1.54406	0.0836804	0.670582	0.0075	0.0214095	0.0006
70TimesRGG4	3	10 mM Tris 1.5	5	0.623128	1.11949	0.033	0.77597	0.110086	0.624071	0.01	0.01123	0.0006
70TimesRGG4	3	10 mM Tris 1.5	5	0.622667	1.8184	0.045	1.26042	0.0676735	0.657499	0.009	0.010603	0.00067
70TimesRGG4	3	10 mM Tris 1.5	5	0.579243	1.26181	0.042	0.874623	0.0843963	0.60184	0.011	0.0189256	0.00069
70TimesRGG4	3	10 mM Tris 1.5	5	0.600631	1.40543	0.038	0.974173	0.0814709	0.658782	0.0097	0.00979939	0.00064
70TimesRGG4	4	10 mM Tris 1.5	5	0.670565	1.32385	0.03	0.917624	0.107805	0.594793	0.0073	0.0197809	0.00047
70TimesRGG4	4	10 mM Tris 1.5	5	0.648388	1.50663	0.029	1.04432	0.0885644	0.702037	0.0076	0.00881222	0.0005
70TimesRGG4	4	10 mM Tris 1.5	5	0.670565	1.86325	0.037	1.29151	0.0765961	0.67911	0.0075	0.0216281	0.00055
70TimesRGG4	4	10 mM Tris 1.5	5	0.694926	2.66788	0.043	1.84923	0.0574525	0.68206	0.0062	0.0238726	0.00054
70TimesRGG4	4	10 mM Tris 1.5	5	0.622667	1.93787	0.039	1.34323	0.0635015	0.67667	0.0078	0.0141867	0.00057
70TimesRGG4	4	10 mM Tris 1.5	5	0.622667	1.51271	0.043	1.04853	0.0813494	0.661057	0.012	0.00457924	0.0007
70TimesRGG4	4	10 mM Tris 1.5	5	0.674403	1.78387	0.045	1.23648	0.0809231	0.670677	0.0094	0.0119363	0.00068
70TimesRGG4	4	10 mM Tris 1.5	5	0.743954	1.79388	0.036	1.24342	0.0979257	0.68951	0.0074	0.0179468	0.00056
70TimesRGG4	4	10 mM Tris 1.5	5	0.76972	2.73157	0.047	1.89338	0.0688416	0.654805	0.0067	0.0215998	0.00055
70TimesRGG4	5	10 mM Tris 1.5	5	0.551341	0.736774	0.046	0.510693	0.13095	0.560848	0.018	0.0173883	0.00094
70TimesRGG4	5	10 mM Tris 1.5	5	0.624507	0.944276	0.041	0.654522	0.131091	0.556822	0.012	0.0255742	0.00073
70TimesRGG4	5	10 mM Tris 1.5	5	0.507465	0.587764	0.04	0.407407	0.139061	0.495138	0.018	0.015221	0.00084

## Sheet: Droplet Fusion Time
Peptide	Experiment	Buffer	MgCl2	Radius	Tau
10TimesR9	1	10 mM Tris 7.5	5	0.496737	31.659
10TimesR9	1	10 mM Tris 7.5	5	0.573096	34.5056
10TimesR9	1	10 mM Tris 7.5	5	0.551509	36.0579
10TimesR9	1	10 mM Tris 7.5	5	0.505995	31.6561
10TimesR9	1	10 mM Tris 7.5	5	0.705906	54.3139
10TimesR9	1	10 mM Tris 7.5	5	0.409819	42.5086
10TimesR9	1	10 mM Tris 7.5	5	0.582194	37.2084
10TimesR9	2	10 mM Tris 7.5	5	0.89119	212.138
10TimesR9	2	10 mM Tris 7.5	5	0.808682	126.845
10TimesR9	2	10 mM Tris 7.5	5	1.05948	184.294
10TimesR9	2	10 mM Tris 7.5	5	1.70346	391.881
10TimesR9	3	10 mM Tris 7.5	5	1.06464	309.32
10TimesR9	3	10 mM Tris 7.5	5	1.18622	332.038
10TimesR9	3	10 mM Tris 7.5	5	1.33849	408.802
10TimesK9	1	10 mM Tris 7.5	5	0.712797	2.55756
10TimesK9	1	10 mM Tris 7.5	5	0.614118	2.44485
10TimesK9	1	10 mM Tris 7.5	5	0.798869	3.64896
10TimesK9	1	10 mM Tris 7.5	5	0.842284	5.00343
10TimesK9	1	10 mM Tris 7.5	5	1.6172	10.7047
10TimesK9	1	10 mM Tris 7.5	5	1.37279	8.62295
10TimesK9	1	10 mM Tris 7.5	5	1.20285	7.47982
10TimesK9	1	10 mM Tris 7.5	5	2.00661	14.1626
10TimesK9	1	10 mM Tris 7.5	5	0.748689	14.9342
10TimesK9	1	10 mM Tris 7.5	5	1.14963	7.29237
10TimesK9	1	10 mM Tris 7.5	5	1.57757	11.1482
10TimesK9	1	10 mM Tris 7.5	5	1.5855	10.6888
10TimesK9	1	10 mM Tris 7.5	5	1.26184	7.85218
10TimesK9	2	10 mM Tris 7.5	5	0.645106	2.42791
10TimesK9	2	10 mM Tris 7.5	5	0.79471	3.72785
10TimesK9	2	10 mM Tris 7.5	5	0.815403	3.53077
10TimesK9	2	10 mM Tris 7.5	5	1.31393	8.05496
10TimesK9	2	10 mM Tris 7.5	5	1.62886	11.6123
10TimesK9	2	10 mM Tris 7.5	5	1.01753	5.72631
10TimesK9	2	10 mM Tris 7.5	5	2.114	15.4808
10TimesK9	2	10 mM Tris 7.5	5	1.21359	7.60918
10TimesK9	2	10 mM Tris 7.5	5	0.834103	6.78853
10TimesK9	3	10 mM Tris 7.5	5	0.677317	2.782
10TimesK9	3	10 mM Tris 7.5	5	0.756506	3.26424
10TimesK9	3	10 mM Tris 7.5	5	0.612516	2.23359
10TimesK9	3	10 mM Tris 7.5	5	0.822935	2.79884
10TimesK9	3	10 mM Tris 7.5	5	0.884815	3.93362
10TimesK9	3	10 mM Tris 7.5	5	0.822837	3.73178
10TimesK9	3	10 mM Tris 7.5	5	0.751617	3.59859
10TimesK9	3	10 mM Tris 7.5	5	1.08752	5.96652
10TimesK9	3	10 mM Tris 7.5	5	0.821557	5.75694
10TimesK9	3	10 mM Tris 7.5	5	1.62874	11.0654
10TimesK9	3	10 mM Tris 7.5	5	0.953148	7.1611
10TimesK9	3	10 mM Tris 7.5	5	1.1264	8.30103
10TimesK9	4	10 mM Tris 7.5	5	0.67612	3.88199
10TimesK9	4	10 mM Tris 7.5	5	0.580434	2.58122
10TimesK9	4	10 mM Tris 7.5	5	0.72758	3.74494
10TimesK9	4	10 mM Tris 7.5	5	0.911433	6.74105
10TimesK9	4	10 mM Tris 7.5	5	0.949987	6.57503
10TimesK9	4	10 mM Tris 7.5	5	1.12276	8.18147
10TimesK9	4	10 mM Tris 7.5	5	1.10837	9.01056
10TimesK9	4	10 mM Tris 7.5	5	1.23041	8.94373
10TimesK9	4	10 mM Tris 7.5	5	1.38009	10.6755
10TimesK9	4	10 mM Tris 7.5	5	1.3683	10.1926
10TimesK9	4	10 mM Tris 7.5	5	1.75184	12.5249
10TimesK9	4	10 mM Tris 7.5	5	1.59725	11.9963
10TimesK9	4	10 mM Tris 7.5	5	1.51372	12.3918
10TimesK9	4	10 mM Tris 7.5	5	2.32775	18.1692
10TimesK9	4	10 mM Tris 7.5	5	2.37175	17.3035
10TimesK9	4	10 mM Tris 7.5	5	2.52387	17.112
10TimesK9	4	10 mM Tris 7.5	5	1.82287	13.899
70TimesRGG4	1	10 mM Tris 7.5	5	1.38297	1.36177
70TimesRGG4	1	10 mM Tris 7.5	5	1.33079	1.18142
70TimesRGG4	1	10 mM Tris 7.5	5	1.82115	1.64836
70TimesRGG4	1	10 mM Tris 7.5	5	1.30796	0.780291
70TimesRGG4	1	10 mM Tris 7.5	5	1.72156	1.32369
70TimesRGG4	1	10 mM Tris 7.5	5	1.56742	1.38701
70TimesRGG4	1	10 mM Tris 7.5	5	1.71669	1.15074
70TimesRGG4	1	10 mM Tris 7.5	5	2.06625	1.95038
70TimesRGG4	1	10 mM Tris 7.5	5	1.61586	1.43161
70TimesRGG4	1	10 mM Tris 7.5	5	1.79335	1.43832
70TimesRGG4	1	10 mM Tris 7.5	5	2.76841	2.58341
70TimesRGG4	1	10 mM Tris 7.5	5	2.76354	2.56717
70TimesRGG4	1	10 mM Tris 7.5	5	2.02209	1.78494
70TimesRGG4	1	10 mM Tris 7.5	5	2.81624	3.46234
70TimesRGG4	1	10 mM Tris 7.5	5	1.89381	1.70513
70TimesRGG4	1	10 mM Tris 7.5	5	2.4769	2.40697
70TimesRGG4	1	10 mM Tris 7.5	5	1.98567	1.86021
70TimesRGG4	1	10 mM Tris 7.5	5	1.98776	1.52217
70TimesRGG4	1	10 mM Tris 7.5	5	1.84143	1.42278
70TimesRGG4	2	10 mM Tris 7.5	5	0.765025	0.447936
70TimesRGG4	2	10 mM Tris 7.5	5	0.70256	0.418467
70TimesRGG4	2	10 mM Tris 7.5	5	0.82452	0.561398
70TimesRGG4	2	10 mM Tris 7.5	5	0.910309	0.651965
70TimesRGG4	2	10 mM Tris 7.5	5	1.52203	1.95879
70TimesRGG4	2	10 mM Tris 7.5	5	1.21507	0.783086
70TimesRGG4	2	10 mM Tris 7.5	5	2.29737	2.05129
70TimesRGG4	2	10 mM Tris 7.5	5	2.34778	2.01269
70TimesRGG4	2	10 mM Tris 7.5	5	1.97157	1.55748
70TimesRGG4	2	10 mM Tris 7.5	5	2.64611	2.29137
70TimesRGG4	2	10 mM Tris 7.5	5	2.01408	1.60248
70TimesRGG4	2	10 mM Tris 7.5	5	0.996909	0.747451
70TimesRGG4	2	10 mM Tris 7.5	5	1.12173	0.783143
70TimesRGG4	2	10 mM Tris 7.5	5	4.13568	3.81831
70TimesRGG4	3	10 mM Tris 7.5	5	0.834365	0.337827
70TimesRGG4	3	10 mM Tris 7.5	5	1.50985	0.736858
70TimesRGG4	3	10 mM Tris 7.5	5	1.74515	0.755199
70TimesRGG4	3	10 mM Tris 7.5	5	1.82211	0.840462
70TimesRGG4	3	10 mM Tris 7.5	5	1.54529	0.733648
70TimesRGG4	3	10 mM Tris 7.5	5	2.36272	1.15351
