# Supplementary material for: Charge-density reduction promotes ribozyme activity in RNA–peptide coacervates via RNA fluidization and magnesium partitioning
Source: Nat Chem. 2022 Feb 14;14(4):407–16. doi: 10.1038/s41557-022-00890-8 (PMC8979813; doi:10.1038/s41557-022-00890-8)
Supplement: Source Data Fig. 4 — Statistical source data for Fig. 4 [file 41557_2022_890_MOESM7_ESM.xlsx]

## Sheet: Sheet1
Peptide	Experiment Set	Pearson Coefficient	Time	Buffer	MgCl2 mM
10TimesR9	1	-0.471735	0.5	10 mM Tris 7.5	5
10TimesR9	1	-0.338532	0.5	10 mM Tris 7.5	5
10TimesR9	1	-0.536697	0.5	10 mM Tris 7.5	5
10TimesR9	1	-0.260713	0.5	10 mM Tris 7.5	5
10TimesR9	1	-0.668826	0.5	10 mM Tris 7.5	5
10TimesR9	1	-0.717331	0.5	10 mM Tris 7.5	5
10TimesR9	1	-0.572664	0.5	10 mM Tris 7.5	5
10TimesR9	1	-0.648226	0.5	10 mM Tris 7.5	5
10TimesR9	1	-0.164653	0.5	10 mM Tris 7.5	5
10TimesR9	1	-0.749519	0.5	10 mM Tris 7.5	5
10TimesR9	1	-0.711432	0.5	10 mM Tris 7.5	5
10TimesR9	1	-0.60371	0.5	10 mM Tris 7.5	5
10TimesR9	1	-0.687923	0.5	10 mM Tris 7.5	5
10TimesR9	1	-0.481304	0.5	10 mM Tris 7.5	5
10TimesR9	1	-0.575699	0.5	10 mM Tris 7.5	5
10TimesR9	1	-0.891329	0.5	10 mM Tris 7.5	5
10TimesR9	1	-0.553088	1	10 mM Tris 7.5	5
10TimesR9	1	-0.590137	1	10 mM Tris 7.5	5
10TimesR9	1	-0.920033	1	10 mM Tris 7.5	5
10TimesR9	1	-0.478714	1	10 mM Tris 7.5	5
10TimesR9	1	-0.562534	1	10 mM Tris 7.5	5
10TimesR9	1	-0.748439	1	10 mM Tris 7.5	5
10TimesR9	1	-0.385979	1	10 mM Tris 7.5	5
10TimesR9	1	-0.488704	1	10 mM Tris 7.5	5
10TimesR9	1	-0.487736	1	10 mM Tris 7.5	5
10TimesR9	1	-0.398978	1	10 mM Tris 7.5	5
10TimesR9	1	-0.666456	1	10 mM Tris 7.5	5
10TimesR9	1	-0.40715	1	10 mM Tris 7.5	5
10TimesR9	1	-0.546224	1	10 mM Tris 7.5	5
10TimesR9	1	-0.746871	1	10 mM Tris 7.5	5
10TimesR9	1	-0.391828	1.5	10 mM Tris 7.5	5
10TimesR9	1	-0.454915	1.5	10 mM Tris 7.5	5
10TimesR9	1	-0.240776	1.5	10 mM Tris 7.5	5
10TimesR9	2	-0.26131	1.5	10 mM Tris 7.5	5
10TimesR9	2	-0.650756	1.5	10 mM Tris 7.5	5
10TimesR9	2	-0.606415	1.5	10 mM Tris 7.5	5
10TimesR9	2	-0.441544	1.5	10 mM Tris 7.5	5
10TimesR9	2	-0.22259	1.5	10 mM Tris 7.5	5
10TimesR9	2	-0.784245	1.5	10 mM Tris 7.5	5
10TimesR9	2	-0.126583	1.5	10 mM Tris 7.5	5
10TimesR9	2	-0.312598	1.5	10 mM Tris 7.5	5
10TimesR9	2	-0.50202	1.5	10 mM Tris 7.5	5
10TimesR9	2	-0.526232	1.5	10 mM Tris 7.5	5
10TimesR9	2	-0.140594	1.5	10 mM Tris 7.5	5
10TimesR9	2	-0.78687	1.5	10 mM Tris 7.5	5
10TimesR9	2	-0.448916	1.5	10 mM Tris 7.5	5
10TimesR9	2	-0.00740846	1.5	10 mM Tris 7.5	5
10TimesR9	2	-0.594246	1.5	10 mM Tris 7.5	5
10TimesR9	2	-0.574745	1.5	10 mM Tris 7.5	5
10TimesR9	2	-0.690622	1.5	10 mM Tris 7.5	5
10TimesR9	2	-0.539456	1.5	10 mM Tris 7.5	5
10TimesR9	2	-0.287819	1.5	10 mM Tris 7.5	5
10TimesR9	1	0.205102	2	10 mM Tris 7.5	5
10TimesR9	1	-0.459352	2	10 mM Tris 7.5	5
10TimesR9	1	-0.209332	2	10 mM Tris 7.5	5
10TimesR9	1	-0.17064	2	10 mM Tris 7.5	5
10TimesR9	1	-0.261972	2	10 mM Tris 7.5	5
10TimesR9	1	-0.666306	2	10 mM Tris 7.5	5
10TimesR9	2	-0.266177	2	10 mM Tris 7.5	5
10TimesR9	2	-0.0860015	2	10 mM Tris 7.5	5
10TimesR9	2	-0.368722	2	10 mM Tris 7.5	5
10TimesR9	2	-0.380607	2	10 mM Tris 7.5	5
10TimesR9	2	-0.257717	2	10 mM Tris 7.5	5
10TimesR9	2	-0.175125	2	10 mM Tris 7.5	5
10TimesR9	2	-0.460116	2	10 mM Tris 7.5	5
10TimesR9	2	-0.176335	2	10 mM Tris 7.5	5
10TimesR9	2	-0.367721	2	10 mM Tris 7.5	5
10TimesR9	1	-0.653527	2.5	10 mM Tris 7.5	5
10TimesR9	1	-0.143763	2.5	10 mM Tris 7.5	5
10TimesR9	1	-0.195666	2.5	10 mM Tris 7.5	5
10TimesR9	1	-0.195737	2.5	10 mM Tris 7.5	5
10TimesR9	1	-0.0367288	2.5	10 mM Tris 7.5	5
10TimesR9	1	-0.0202537	2.5	10 mM Tris 7.5	5
10TimesR9	1	-0.607395	2.5	10 mM Tris 7.5	5
10TimesR9	2	-0.431435	2.5	10 mM Tris 7.5	5
10TimesR9	2	-0.126444	2.5	10 mM Tris 7.5	5
10TimesR9	2	-0.434839	2.5	10 mM Tris 7.5	5
10TimesR9	2	-0.243476	2.5	10 mM Tris 7.5	5
10TimesR9	2	0.351061	2.5	10 mM Tris 7.5	5
10TimesR9	2	-0.441354	2.5	10 mM Tris 7.5	5
10TimesR9	2	-0.513984	2.5	10 mM Tris 7.5	5
10TimesR9	2	-0.342294	2.5	10 mM Tris 7.5	5
10TimesR9	2	-0.370616	2.5	10 mM Tris 7.5	5
10TimesR9	1	-0.0300736	3	10 mM Tris 7.5	5
10TimesR9	1	-0.0125273	3	10 mM Tris 7.5	5
10TimesR9	1	-0.589654	3	10 mM Tris 7.5	5
10TimesR9	1	0.0144065	3	10 mM Tris 7.5	5
10TimesR9	1	-0.354991	3	10 mM Tris 7.5	5
10TimesR9	1	-0.269063	3	10 mM Tris 7.5	5
10TimesR9	1	-0.192138	3	10 mM Tris 7.5	5
10TimesR9	1	-0.341936	3	10 mM Tris 7.5	5
10TimesR9	1	-0.266824	3	10 mM Tris 7.5	5
10TimesR9	1	-0.437374	3	10 mM Tris 7.5	5
10TimesR9	1	-0.212801	3	10 mM Tris 7.5	5
10TimesR9	1	-0.647887	3	10 mM Tris 7.5	5
10TimesR9	2	-0.312738	3	10 mM Tris 7.5	5
10TimesR9	2	-0.467344	3	10 mM Tris 7.5	5
10TimesR9	2	-0.4133	3	10 mM Tris 7.5	5
10TimesR9	2	-0.470552	3	10 mM Tris 7.5	5
10TimesR9	2	-0.398023	3	10 mM Tris 7.5	5
10TimesR9	2	-0.408482	3	10 mM Tris 7.5	5
10TimesR9	2	-0.25871	3	10 mM Tris 7.5	5
10TimesR9	2	-0.239681	3	10 mM Tris 7.5	5
10TimesR9	2	-0.215796	3	10 mM Tris 7.5	5
10TimesR9	2	0.439529	3	10 mM Tris 7.5	5
10TimesR9	2	-0.607629	3	10 mM Tris 7.5	5
10TimesR9	2	-0.73866	3	10 mM Tris 7.5	5
10TimesR9	2	-0.118015	3	10 mM Tris 7.5	5
10TimesR9	2	-0.782433	3	10 mM Tris 7.5	5
10TimesR9	1	-0.622358	3.5	10 mM Tris 7.5	5
10TimesR9	1	-0.11343	3.5	10 mM Tris 7.5	5
10TimesR9	1	0.204611	3.5	10 mM Tris 7.5	5
10TimesR9	1	-0.317974	3.5	10 mM Tris 7.5	5
10TimesR9	1	-0.00559704	3.5	10 mM Tris 7.5	5
10TimesR9	1	0.214503	3.5	10 mM Tris 7.5	5
10TimesR9	1	-0.0786037	3.5	10 mM Tris 7.5	5
10TimesR9	1	-0.43806	3.5	10 mM Tris 7.5	5
10TimesR9	2	-0.107801	3.5	10 mM Tris 7.5	5
10TimesR9	2	-0.775937	3.5	10 mM Tris 7.5	5
10TimesR9	2	0.272038	3.5	10 mM Tris 7.5	5
10TimesR9	2	-0.634596	3.5	10 mM Tris 7.5	5
10TimesR9	2	-0.328046	3.5	10 mM Tris 7.5	5
10TimesR9	2	-0.209097	3.5	10 mM Tris 7.5	5
10TimesR9	2	0.000408385	3.5	10 mM Tris 7.5	5
10TimesR9	2	-0.441488	3.5	10 mM Tris 7.5	5
10TimesR9	2	-0.421387	3.5	10 mM Tris 7.5	5
10TimesR9	2	-0.173204	3.5	10 mM Tris 7.5	5
10TimesR9	2	-0.29899	3.5	10 mM Tris 7.5	5
10TimesR9	1	-0.0889226	4	10 mM Tris 7.5	5
10TimesR9	1	-0.0106057	4	10 mM Tris 7.5	5
10TimesR9	1	0.139436	4	10 mM Tris 7.5	5
10TimesR9	1	0.120479	4	10 mM Tris 7.5	5
10TimesR9	1	0.175823	4	10 mM Tris 7.5	5
10TimesR9	1	-0.149117	4	10 mM Tris 7.5	5
10TimesR9	1	0.194873	4	10 mM Tris 7.5	5
10TimesR9	2	-0.241279	4	10 mM Tris 7.5	5
10TimesR9	2	-0.316865	4	10 mM Tris 7.5	5
10TimesR9	2	-0.280457	4	10 mM Tris 7.5	5
10TimesR9	2	0.463401	4	10 mM Tris 7.5	5
10TimesR9	2	-0.14338	4	10 mM Tris 7.5	5
10TimesR9	2	-0.338175	4	10 mM Tris 7.5	5
10TimesR9	2	-0.596397	4	10 mM Tris 7.5	5
10TimesR9	2	-0.00657951	4	10 mM Tris 7.5	5
10TimesR9	2	-0.445398	4	10 mM Tris 7.5	5
10TimesR9	2	-0.429637	4	10 mM Tris 7.5	5
10TimesR9	2	-0.0647225	4	10 mM Tris 7.5	5
10TimesK9	1	0.845826	0.5	10 mM Tris 7.5	5
10TimesK9	1	-0.197346	0.5	10 mM Tris 7.5	5
10TimesK9	1	-0.0141883	0.5	10 mM Tris 7.5	5
10TimesK9	1	0.507422	0.5	10 mM Tris 7.5	5
10TimesK9	1	0.0989	0.5	10 mM Tris 7.5	5
10TimesK9	1	0.019352	0.5	10 mM Tris 7.5	5
10TimesK9	1	-0.260741	0.5	10 mM Tris 7.5	5
10TimesK9	1	0.693027	0.5	10 mM Tris 7.5	5
10TimesK9	1	0.153608	0.5	10 mM Tris 7.5	5
10TimesK9	1	0.66675	0.5	10 mM Tris 7.5	5
10TimesK9	1	0.745518	0.5	10 mM Tris 7.5	5
10TimesK9	1	0.592442	0.5	10 mM Tris 7.5	5
10TimesK9	1	0.632429	0.5	10 mM Tris 7.5	5
10TimesK9	1	-0.0198206	0.5	10 mM Tris 7.5	5
10TimesK9	2	0.0612982	0.5	10 mM Tris 7.5	5
10TimesK9	2	-0.153612	0.5	10 mM Tris 7.5	5
10TimesK9	2	-0.0202317	0.5	10 mM Tris 7.5	5
10TimesK9	2	0.431997	0.5	10 mM Tris 7.5	5
10TimesK9	2	0.383473	0.5	10 mM Tris 7.5	5
10TimesK9	2	0.334234	0.5	10 mM Tris 7.5	5
10TimesK9	2	-0.104088	0.5	10 mM Tris 7.5	5
10TimesK9	2	0.280269	0.5	10 mM Tris 7.5	5
10TimesK9	2	-0.162096	0.5	10 mM Tris 7.5	5
10TimesK9	2	-0.0473269	0.5	10 mM Tris 7.5	5
10TimesK9	2	-0.475054	0.5	10 mM Tris 7.5	5
10TimesK9	1	-0.142381	1	10 mM Tris 7.5	5
10TimesK9	1	0.352562	1	10 mM Tris 7.5	5
10TimesK9	1	0.174739	1	10 mM Tris 7.5	5
10TimesK9	1	-0.269534	1	10 mM Tris 7.5	5
10TimesK9	1	0.357732	1	10 mM Tris 7.5	5
10TimesK9	1	0.731609	1	10 mM Tris 7.5	5
10TimesK9	1	0.598282	1	10 mM Tris 7.5	5
10TimesK9	1	0.598748	1	10 mM Tris 7.5	5
10TimesK9	1	0.334187	1	10 mM Tris 7.5	5
10TimesK9	1	0.131683	1	10 mM Tris 7.5	5
10TimesK9	1	0.643907	1	10 mM Tris 7.5	5
10TimesK9	2	0.578269	1	10 mM Tris 7.5	5
10TimesK9	2	0.784203	1	10 mM Tris 7.5	5
10TimesK9	2	0.733802	1	10 mM Tris 7.5	5
10TimesK9	2	0.764247	1	10 mM Tris 7.5	5
10TimesK9	2	0.633579	1	10 mM Tris 7.5	5
10TimesK9	2	0.659372	1	10 mM Tris 7.5	5
10TimesK9	2	0.732896	1	10 mM Tris 7.5	5
10TimesK9	2	0.58829	1	10 mM Tris 7.5	5
10TimesK9	2	0.835477	1	10 mM Tris 7.5	5
10TimesK9	2	0.292644	1	10 mM Tris 7.5	5
10TimesK9	2	0.899913	1	10 mM Tris 7.5	5
10TimesK9	1	0.901147	1.5	10 mM Tris 7.5	5
10TimesK9	1	0.901135	1.5	10 mM Tris 7.5	5
10TimesK9	1	0.898706	1.5	10 mM Tris 7.5	5
10TimesK9	1	0.650879	1.5	10 mM Tris 7.5	5
10TimesK9	1	0.824299	1.5	10 mM Tris 7.5	5
10TimesK9	1	0.882337	1.5	10 mM Tris 7.5	5
10TimesK9	1	0.845047	1.5	10 mM Tris 7.5	5
10TimesK9	2	0.770973	1.5	10 mM Tris 7.5	5
10TimesK9	2	0.37836	1.5	10 mM Tris 7.5	5
10TimesK9	2	0.721765	1.5	10 mM Tris 7.5	5
10TimesK9	2	0.306863	1.5	10 mM Tris 7.5	5
10TimesK9	2	0.435769	1.5	10 mM Tris 7.5	5
10TimesK9	2	0.88759	1.5	10 mM Tris 7.5	5
10TimesK9	2	0.709137	1.5	10 mM Tris 7.5	5
10TimesK9	2	0.678257	1.5	10 mM Tris 7.5	5
10TimesK9	2	0.802609	1.5	10 mM Tris 7.5	5
10TimesK9	2	0.822397	1.5	10 mM Tris 7.5	5
10TimesK9	2	0.650758	1.5	10 mM Tris 7.5	5
10TimesK9	2	0.609093	1.5	10 mM Tris 7.5	5
10TimesK9	2	0.613033	1.5	10 mM Tris 7.5	5
10TimesK9	2	0.609366	1.5	10 mM Tris 7.5	5
10TimesK9	2	0.22422	1.5	10 mM Tris 7.5	5
10TimesK9	1	0.68301	2	10 mM Tris 7.5	5
10TimesK9	1	0.820051	2	10 mM Tris 7.5	5
10TimesK9	1	0.868708	2	10 mM Tris 7.5	5
10TimesK9	1	0.908666	2	10 mM Tris 7.5	5
10TimesK9	1	0.893336	2	10 mM Tris 7.5	5
10TimesK9	1	0.772027	2	10 mM Tris 7.5	5
10TimesK9	1	0.697204	2	10 mM Tris 7.5	5
10TimesK9	1	0.840149	2	10 mM Tris 7.5	5
10TimesK9	1	0.807598	2	10 mM Tris 7.5	5
10TimesK9	1	0.869467	2	10 mM Tris 7.5	5
10TimesK9	2	0.30963	2	10 mM Tris 7.5	5
10TimesK9	2	0.467919	2	10 mM Tris 7.5	5
10TimesK9	2	0.446722	2	10 mM Tris 7.5	5
10TimesK9	2	0.793796	2	10 mM Tris 7.5	5
10TimesK9	2	0.430075	2	10 mM Tris 7.5	5
10TimesK9	2	0.625218	2	10 mM Tris 7.5	5
10TimesK9	2	0.500339	2	10 mM Tris 7.5	5
10TimesK9	2	0.733679	2	10 mM Tris 7.5	5
10TimesK9	2	0.595253	2	10 mM Tris 7.5	5
10TimesK9	2	0.804656	2	10 mM Tris 7.5	5
10TimesK9	2	0.848302	2	10 mM Tris 7.5	5
10TimesK9	2	0.892354	2	10 mM Tris 7.5	5
10TimesK9	1	0.879056	2.5	10 mM Tris 7.5	5
10TimesK9	1	0.809172	2.5	10 mM Tris 7.5	5
10TimesK9	1	0.866583	2.5	10 mM Tris 7.5	5
10TimesK9	1	0.878761	2.5	10 mM Tris 7.5	5
10TimesK9	1	0.870133	2.5	10 mM Tris 7.5	5
10TimesK9	1	0.804915	2.5	10 mM Tris 7.5	5
10TimesK9	1	0.629034	2.5	10 mM Tris 7.5	5
10TimesK9	2	0.92074	2.5	10 mM Tris 7.5	5
10TimesK9	2	0.58373	2.5	10 mM Tris 7.5	5
10TimesK9	2	0.19331	2.5	10 mM Tris 7.5	5
10TimesK9	2	0.55918	2.5	10 mM Tris 7.5	5
10TimesK9	2	0.572298	2.5	10 mM Tris 7.5	5
10TimesK9	2	0.756162	2.5	10 mM Tris 7.5	5
10TimesK9	2	0.835659	2.5	10 mM Tris 7.5	5
10TimesK9	2	0.708046	2.5	10 mM Tris 7.5	5
10TimesK9	2	0.599983	2.5	10 mM Tris 7.5	5
10TimesK9	1	0.714922	3	10 mM Tris 7.5	5
10TimesK9	1	0.879078	3	10 mM Tris 7.5	5
10TimesK9	1	0.683691	3	10 mM Tris 7.5	5
10TimesK9	1	0.843225	3	10 mM Tris 7.5	5
10TimesK9	1	0.91596	3	10 mM Tris 7.5	5
10TimesK9	1	0.836244	3	10 mM Tris 7.5	5
10TimesK9	1	0.876397	3	10 mM Tris 7.5	5
10TimesK9	1	0.882444	3	10 mM Tris 7.5	5
10TimesK9	2	0.831474	3	10 mM Tris 7.5	5
10TimesK9	2	0.910499	3	10 mM Tris 7.5	5
10TimesK9	2	0.801526	3	10 mM Tris 7.5	5
10TimesK9	2	0.803593	3	10 mM Tris 7.5	5
10TimesK9	2	0.5952	3	10 mM Tris 7.5	5
10TimesK9	2	0.653597	3	10 mM Tris 7.5	5
10TimesK9	2	0.897802	3	10 mM Tris 7.5	5
10TimesK9	2	0.406782	3	10 mM Tris 7.5	5
10TimesK9	2	0.6668	3	10 mM Tris 7.5	5
10TimesK9	2	0.770674	3	10 mM Tris 7.5	5
10TimesK9	1	0.859283	3.5	10 mM Tris 7.5	5
10TimesK9	1	0.769283	3.5	10 mM Tris 7.5	5
10TimesK9	1	0.840946	3.5	10 mM Tris 7.5	5
10TimesK9	1	0.726019	3.5	10 mM Tris 7.5	5
10TimesK9	1	0.77936	3.5	10 mM Tris 7.5	5
10TimesK9	1	0.634299	3.5	10 mM Tris 7.5	5
10TimesK9	1	0.713838	3.5	10 mM Tris 7.5	5
10TimesK9	1	0.855719	3.5	10 mM Tris 7.5	5
10TimesK9	1	0.872292	4	10 mM Tris 7.5	5
10TimesK9	1	0.770605	4	10 mM Tris 7.5	5
10TimesK9	1	0.900165	4	10 mM Tris 7.5	5
10TimesK9	1	0.613769	4	10 mM Tris 7.5	5
10TimesK9	1	0.927404	4	10 mM Tris 7.5	5
10TimesK9	1	0.914288	4	10 mM Tris 7.5	5
10TimesK9	1	0.896148	4	10 mM Tris 7.5	5
10TimesK9	2	0.855623	4	10 mM Tris 7.5	5
10TimesK9	2	0.816736	4	10 mM Tris 7.5	5
10TimesK9	2	0.773239	4	10 mM Tris 7.5	5
10TimesK9	2	0.899138	4	10 mM Tris 7.5	5
10TimesK9	2	0.69196	4	10 mM Tris 7.5	5
10TimesK9	2	0.787924	4	10 mM Tris 7.5	5
10TimesK9	2	0.771979	4	10 mM Tris 7.5	5
10TimesK9	2	0.905338	4	10 mM Tris 7.5	5
10TimesK9	2	0.842682	4	10 mM Tris 7.5	5
10TimesK9	2	0.895544	4	10 mM Tris 7.5	5
10TimesK9	2	0.82245	4	10 mM Tris 7.5	5
10TimesK9	2	0.850195	4	10 mM Tris 7.5	5
40TimesRGG5	1	0.755106	0.5	10 mM Tris 7.5	5
40TimesRGG5	1	0.626678	0.5	10 mM Tris 7.5	5
40TimesRGG5	1	0.823511	0.5	10 mM Tris 7.5	5
40TimesRGG5	1	0.630927	0.5	10 mM Tris 7.5	5
40TimesRGG5	1	0.572141	0.5	10 mM Tris 7.5	5
40TimesRGG5	1	0.843442	0.5	10 mM Tris 7.5	5
40TimesRGG5	1	0.882505	0.5	10 mM Tris 7.5	5
40TimesRGG5	1	0.914619	0.5	10 mM Tris 7.5	5
40TimesRGG5	1	0.563993	0.5	10 mM Tris 7.5	5
40TimesRGG5	2	0.840088	0.5	10 mM Tris 7.5	5
40TimesRGG5	2	0.812104	0.5	10 mM Tris 7.5	5
40TimesRGG5	2	0.903654	0.5	10 mM Tris 7.5	5
40TimesRGG5	2	0.775949	0.5	10 mM Tris 7.5	5
40TimesRGG5	2	0.605569	0.5	10 mM Tris 7.5	5
40TimesRGG5	2	0.344376	0.5	10 mM Tris 7.5	5
40TimesRGG5	2	0.434787	0.5	10 mM Tris 7.5	5
40TimesRGG5	2	0.825723	0.5	10 mM Tris 7.5	5
40TimesRGG5	2	0.657579	0.5	10 mM Tris 7.5	5
40TimesRGG5	2	0.832874	0.5	10 mM Tris 7.5	5
40TimesRGG5	1	0.896655	1	10 mM Tris 7.5	5
40TimesRGG5	1	0.901625	1	10 mM Tris 7.5	5
40TimesRGG5	1	0.489827	1	10 mM Tris 7.5	5
40TimesRGG5	1	0.936326	1	10 mM Tris 7.5	5
40TimesRGG5	1	0.683856	1	10 mM Tris 7.5	5
40TimesRGG5	1	0.918231	1	10 mM Tris 7.5	5
40TimesRGG5	1	0.30031	1	10 mM Tris 7.5	5
40TimesRGG5	1	0.820531	1	10 mM Tris 7.5	5
40TimesRGG5	1	0.916608	1	10 mM Tris 7.5	5
40TimesRGG5	1	0.961165	1	10 mM Tris 7.5	5
40TimesRGG5	1	0.813977	1	10 mM Tris 7.5	5
40TimesRGG5	2	0.801964	1	10 mM Tris 7.5	5
40TimesRGG5	2	0.820915	1	10 mM Tris 7.5	5
40TimesRGG5	2	0.861557	1	10 mM Tris 7.5	5
40TimesRGG5	2	0.876158	1	10 mM Tris 7.5	5
40TimesRGG5	2	0.674301	1	10 mM Tris 7.5	5
40TimesRGG5	2	0.626234	1	10 mM Tris 7.5	5
40TimesRGG5	2	0.936822	1	10 mM Tris 7.5	5
40TimesRGG5	2	0.880145	1	10 mM Tris 7.5	5
40TimesRGG5	2	0.0997298	1	10 mM Tris 7.5	5
40TimesRGG5	2	0.943511	1	10 mM Tris 7.5	5
40TimesRGG5	1	0.76443	1.5	10 mM Tris 7.5	5
40TimesRGG5	1	0.425496	1.5	10 mM Tris 7.5	5
40TimesRGG5	1	0.668465	1.5	10 mM Tris 7.5	5
40TimesRGG5	1	0.850092	1.5	10 mM Tris 7.5	5
40TimesRGG5	1	0.903604	1.5	10 mM Tris 7.5	5
40TimesRGG5	1	0.827686	1.5	10 mM Tris 7.5	5
40TimesRGG5	1	0.816467	1.5	10 mM Tris 7.5	5
40TimesRGG5	1	0.942766	1.5	10 mM Tris 7.5	5
40TimesRGG5	1	0.880662	1.5	10 mM Tris 7.5	5
40TimesRGG5	1	0.826984	1.5	10 mM Tris 7.5	5
40TimesRGG5	1	0.831973	1.5	10 mM Tris 7.5	5
40TimesRGG5	1	0.942403	1.5	10 mM Tris 7.5	5
40TimesRGG5	1	0.888642	1.5	10 mM Tris 7.5	5
40TimesRGG5	1	0.773247	1.5	10 mM Tris 7.5	5
40TimesRGG5	1	0.902854	1.5	10 mM Tris 7.5	5
40TimesRGG5	1	0.890832	1.5	10 mM Tris 7.5	5
40TimesRGG5	1	0.869813	1.5	10 mM Tris 7.5	5
40TimesRGG5	1	0.876357	1.5	10 mM Tris 7.5	5
40TimesRGG5	2	0.799872	1.5	10 mM Tris 7.5	5
40TimesRGG5	2	0.849362	1.5	10 mM Tris 7.5	5
40TimesRGG5	2	0.776524	1.5	10 mM Tris 7.5	5
40TimesRGG5	2	0.867708	1.5	10 mM Tris 7.5	5
40TimesRGG5	2	0.078797	1.5	10 mM Tris 7.5	5
40TimesRGG5	2	0.913524	1.5	10 mM Tris 7.5	5
40TimesRGG5	2	0.821172	1.5	10 mM Tris 7.5	5
40TimesRGG5	2	0.91804	1.5	10 mM Tris 7.5	5
40TimesRGG5	2	0.912294	1.5	10 mM Tris 7.5	5
40TimesRGG5	2	0.896564	1.5	10 mM Tris 7.5	5
40TimesRGG5	2	0.927993	1.5	10 mM Tris 7.5	5
40TimesRGG5	1	0.930927	2	10 mM Tris 7.5	5
40TimesRGG5	1	0.909629	2	10 mM Tris 7.5	5
40TimesRGG5	1	0.825651	2	10 mM Tris 7.5	5
40TimesRGG5	1	0.901265	2	10 mM Tris 7.5	5
40TimesRGG5	1	0.954715	2	10 mM Tris 7.5	5
40TimesRGG5	1	0.95577	2	10 mM Tris 7.5	5
40TimesRGG5	1	0.834598	2	10 mM Tris 7.5	5
40TimesRGG5	1	0.806778	2	10 mM Tris 7.5	5
40TimesRGG5	1	0.911975	2	10 mM Tris 7.5	5
40TimesRGG5	1	0.893711	2	10 mM Tris 7.5	5
40TimesRGG5	1	0.923429	2	10 mM Tris 7.5	5
40TimesRGG5	1	0.921671	2	10 mM Tris 7.5	5
40TimesRGG5	2	0.854591	2	10 mM Tris 7.5	5
40TimesRGG5	2	0.934755	2	10 mM Tris 7.5	5
40TimesRGG5	2	0.930209	2	10 mM Tris 7.5	5
40TimesRGG5	2	0.885403	2	10 mM Tris 7.5	5
40TimesRGG5	2	0.863881	2	10 mM Tris 7.5	5
40TimesRGG5	2	0.947051	2	10 mM Tris 7.5	5
40TimesRGG5	2	0.90667	2	10 mM Tris 7.5	5
40TimesRGG5	2	0.90679	2	10 mM Tris 7.5	5
40TimesRGG5	2	0.887679	2	10 mM Tris 7.5	5
40TimesRGG5	1	0.919865	2.5	10 mM Tris 7.5	5
40TimesRGG5	1	0.932051	2.5	10 mM Tris 7.5	5
40TimesRGG5	1	0.896799	2.5	10 mM Tris 7.5	5
40TimesRGG5	1	0.921789	2.5	10 mM Tris 7.5	5
40TimesRGG5	1	0.904397	2.5	10 mM Tris 7.5	5
40TimesRGG5	1	0.931419	2.5	10 mM Tris 7.5	5
40TimesRGG5	1	0.940739	2.5	10 mM Tris 7.5	5
40TimesRGG5	1	0.872634	2.5	10 mM Tris 7.5	5
40TimesRGG5	1	0.906264	2.5	10 mM Tris 7.5	5
40TimesRGG5	1	0.893355	2.5	10 mM Tris 7.5	5
40TimesRGG5	1	0.846375	2.5	10 mM Tris 7.5	5
40TimesRGG5	1	0.867617	2.5	10 mM Tris 7.5	5
40TimesRGG5	1	0.872046	2.5	10 mM Tris 7.5	5
40TimesRGG5	1	0.937848	2.5	10 mM Tris 7.5	5
40TimesRGG5	1	0.762242	2.5	10 mM Tris 7.5	5
40TimesRGG5	2	0.896186	2.5	10 mM Tris 7.5	5
40TimesRGG5	2	0.861809	2.5	10 mM Tris 7.5	5
40TimesRGG5	2	0.871638	2.5	10 mM Tris 7.5	5
40TimesRGG5	2	0.925791	2.5	10 mM Tris 7.5	5
40TimesRGG5	2	0.825551	2.5	10 mM Tris 7.5	5
40TimesRGG5	2	0.920678	2.5	10 mM Tris 7.5	5
40TimesRGG5	2	0.912247	2.5	10 mM Tris 7.5	5
40TimesRGG5	2	0.885846	2.5	10 mM Tris 7.5	5
40TimesRGG5	2	0.909993	2.5	10 mM Tris 7.5	5
40TimesRGG5	2	0.924003	2.5	10 mM Tris 7.5	5
40TimesRGG5	2	0.910379	2.5	10 mM Tris 7.5	5
40TimesRGG5	2	0.913766	2.5	10 mM Tris 7.5	5
40TimesRGG5	1	0.919875	3	10 mM Tris 7.5	5
40TimesRGG5	1	0.838346	3	10 mM Tris 7.5	5
40TimesRGG5	1	0.91748	3	10 mM Tris 7.5	5
40TimesRGG5	1	0.890643	3	10 mM Tris 7.5	5
40TimesRGG5	1	0.927925	3	10 mM Tris 7.5	5
40TimesRGG5	1	0.893037	3	10 mM Tris 7.5	5
40TimesRGG5	1	0.887169	3	10 mM Tris 7.5	5
40TimesRGG5	1	0.913527	3	10 mM Tris 7.5	5
40TimesRGG5	1	0.918897	3	10 mM Tris 7.5	5
40TimesRGG5	1	0.913553	3	10 mM Tris 7.5	5
40TimesRGG5	1	0.937467	3	10 mM Tris 7.5	5
40TimesRGG5	1	0.786374	3	10 mM Tris 7.5	5
40TimesRGG5	2	0.892555	3	10 mM Tris 7.5	5
40TimesRGG5	2	0.403678	3	10 mM Tris 7.5	5
40TimesRGG5	2	0.90434	3	10 mM Tris 7.5	5
40TimesRGG5	2	0.924322	3	10 mM Tris 7.5	5
40TimesRGG5	2	0.921705	3	10 mM Tris 7.5	5
40TimesRGG5	2	0.875284	3	10 mM Tris 7.5	5
40TimesRGG5	2	0.867453	3	10 mM Tris 7.5	5
40TimesRGG5	2	0.871202	3	10 mM Tris 7.5	5
40TimesRGG5	1	0.93323	3.5	10 mM Tris 7.5	5
40TimesRGG5	1	0.842814	3.5	10 mM Tris 7.5	5
40TimesRGG5	1	0.893866	3.5	10 mM Tris 7.5	5
40TimesRGG5	1	0.92164	3.5	10 mM Tris 7.5	5
40TimesRGG5	1	0.910901	3.5	10 mM Tris 7.5	5
40TimesRGG5	1	0.942596	3.5	10 mM Tris 7.5	5
40TimesRGG5	1	0.948455	3.5	10 mM Tris 7.5	5
40TimesRGG5	1	0.938528	3.5	10 mM Tris 7.5	5
40TimesRGG5	2	0.958552	3.5	10 mM Tris 7.5	5
40TimesRGG5	2	0.192476	3.5	10 mM Tris 7.5	5
40TimesRGG5	2	0.5971	3.5	10 mM Tris 7.5	5
40TimesRGG5	2	0.889102	3.5	10 mM Tris 7.5	5
40TimesRGG5	2	0.627705	3.5	10 mM Tris 7.5	5
40TimesRGG5	2	0.916614	3.5	10 mM Tris 7.5	5
40TimesRGG5	1	0.93711	4	10 mM Tris 7.5	5
40TimesRGG5	1	0.922122	4	10 mM Tris 7.5	5
40TimesRGG5	1	0.932237	4	10 mM Tris 7.5	5
40TimesRGG5	1	0.900278	4	10 mM Tris 7.5	5
40TimesRGG5	1	0.931939	4	10 mM Tris 7.5	5
40TimesRGG5	1	0.921117	4	10 mM Tris 7.5	5
40TimesRGG5	1	0.892293	4	10 mM Tris 7.5	5
40TimesRGG5	1	0.889428	4	10 mM Tris 7.5	5
40TimesRGG5	1	0.874379	4	10 mM Tris 7.5	5
40TimesRGG5	2	0.890406	4	10 mM Tris 7.5	5
40TimesRGG5	2	0.907765	4	10 mM Tris 7.5	5
40TimesRGG5	2	0.687254	4	10 mM Tris 7.5	5
40TimesRGG5	2	0.905328	4	10 mM Tris 7.5	5
40TimesRGG5	2	0.803319	4	10 mM Tris 7.5	5
40TimesRGG5	2	0.845973	4	10 mM Tris 7.5	5
40TimesRGG5	2	0.909711	4	10 mM Tris 7.5	5
40TimesRGG5	1	-0.0532607	0.5	10 mM Tris 7.5	20
40TimesRGG5	1	0.0974832	0.5	10 mM Tris 7.5	20
40TimesRGG5	1	0.149814	0.5	10 mM Tris 7.5	20
40TimesRGG5	1	0.615793	0.5	10 mM Tris 7.5	20
40TimesRGG5	1	0.528656	0.5	10 mM Tris 7.5	20
40TimesRGG5	2	0.837912	0.5	10 mM Tris 7.5	20
40TimesRGG5	2	0.485367	0.5	10 mM Tris 7.5	20
40TimesRGG5	2	0.370584	0.5	10 mM Tris 7.5	20
40TimesRGG5	2	0.777024	0.5	10 mM Tris 7.5	20
40TimesRGG5	2	0.769601	0.5	10 mM Tris 7.5	20
40TimesRGG5	2	0.5009	0.5	10 mM Tris 7.5	20
40TimesRGG5	2	0.872995	0.5	10 mM Tris 7.5	20
40TimesRGG5	2	0.700913	0.5	10 mM Tris 7.5	20
40TimesRGG5	2	0.696533	0.5	10 mM Tris 7.5	20
40TimesRGG5	2	0.430704	0.5	10 mM Tris 7.5	20
40TimesRGG5	2	0.805588	0.5	10 mM Tris 7.5	20
40TimesRGG5	2	0.801859	0.5	10 mM Tris 7.5	20
40TimesRGG5	2	0.506564	0.5	10 mM Tris 7.5	20
40TimesRGG5	2	0.487185	0.5	10 mM Tris 7.5	20
40TimesRGG5	2	0.467192	0.5	10 mM Tris 7.5	20
40TimesRGG5	2	0.590838	0.5	10 mM Tris 7.5	20
40TimesRGG5	2	0.846839	0.5	10 mM Tris 7.5	20
40TimesRGG5	2	0.767789	0.5	10 mM Tris 7.5	20
40TimesRGG5	1	0.498774	1	10 mM Tris 7.5	20
40TimesRGG5	1	0.588241	1	10 mM Tris 7.5	20
40TimesRGG5	1	0.607712	1	10 mM Tris 7.5	20
40TimesRGG5	1	0.567439	1	10 mM Tris 7.5	20
40TimesRGG5	1	0.705176	1	10 mM Tris 7.5	20
40TimesRGG5	1	0.657421	1	10 mM Tris 7.5	20
40TimesRGG5	1	0.829945	1	10 mM Tris 7.5	20
40TimesRGG5	1	0.844821	1	10 mM Tris 7.5	20
40TimesRGG5	1	0.685913	1	10 mM Tris 7.5	20
40TimesRGG5	1	0.642795	1	10 mM Tris 7.5	20
40TimesRGG5	1	0.581056	1	10 mM Tris 7.5	20
40TimesRGG5	1	0.514324	1	10 mM Tris 7.5	20
40TimesRGG5	1	0.693733	1	10 mM Tris 7.5	20
40TimesRGG5	1	0.708316	1	10 mM Tris 7.5	20
40TimesRGG5	1	0.597505	1	10 mM Tris 7.5	20
40TimesRGG5	1	0.704028	1	10 mM Tris 7.5	20
40TimesRGG5	1	0.378594	1	10 mM Tris 7.5	20
40TimesRGG5	1	0.395653	1	10 mM Tris 7.5	20
40TimesRGG5	1	0.67855	1	10 mM Tris 7.5	20
40TimesRGG5	2	0.790101	1	10 mM Tris 7.5	20
40TimesRGG5	2	0.609161	1	10 mM Tris 7.5	20
40TimesRGG5	2	0.651408	1	10 mM Tris 7.5	20
40TimesRGG5	2	0.757713	1	10 mM Tris 7.5	20
40TimesRGG5	2	0.82728	1	10 mM Tris 7.5	20
40TimesRGG5	2	0.66415	1	10 mM Tris 7.5	20
40TimesRGG5	2	0.80946	1	10 mM Tris 7.5	20
40TimesRGG5	2	0.79255	1	10 mM Tris 7.5	20
40TimesRGG5	2	0.818266	1	10 mM Tris 7.5	20
40TimesRGG5	2	0.853586	1	10 mM Tris 7.5	20
40TimesRGG5	2	0.810488	1	10 mM Tris 7.5	20
40TimesRGG5	2	0.889579	1	10 mM Tris 7.5	20
40TimesRGG5	1	0.622638	1.5	10 mM Tris 7.5	20
40TimesRGG5	1	0.871462	1.5	10 mM Tris 7.5	20
40TimesRGG5	1	0.72598	1.5	10 mM Tris 7.5	20
40TimesRGG5	1	0.774564	1.5	10 mM Tris 7.5	20
40TimesRGG5	1	0.773077	1.5	10 mM Tris 7.5	20
40TimesRGG5	1	0.858978	1.5	10 mM Tris 7.5	20
40TimesRGG5	1	0.631468	1.5	10 mM Tris 7.5	20
40TimesRGG5	1	0.854624	1.5	10 mM Tris 7.5	20
40TimesRGG5	1	0.668487	1.5	10 mM Tris 7.5	20
40TimesRGG5	1	0.845629	1.5	10 mM Tris 7.5	20
40TimesRGG5	1	0.723577	1.5	10 mM Tris 7.5	20
40TimesRGG5	2	0.81832	1.5	10 mM Tris 7.5	20
40TimesRGG5	2	0.798153	1.5	10 mM Tris 7.5	20
40TimesRGG5	2	0.835968	1.5	10 mM Tris 7.5	20
40TimesRGG5	2	0.794277	1.5	10 mM Tris 7.5	20
40TimesRGG5	2	0.853962	1.5	10 mM Tris 7.5	20
40TimesRGG5	2	0.852818	1.5	10 mM Tris 7.5	20
40TimesRGG5	2	0.622333	1.5	10 mM Tris 7.5	20
40TimesRGG5	2	0.775545	1.5	10 mM Tris 7.5	20
40TimesRGG5	2	0.805716	1.5	10 mM Tris 7.5	20
40TimesRGG5	2	0.813156	1.5	10 mM Tris 7.5	20
40TimesRGG5	2	0.821744	1.5	10 mM Tris 7.5	20
40TimesRGG5	2	0.697381	1.5	10 mM Tris 7.5	20
40TimesRGG5	2	0.591344	1.5	10 mM Tris 7.5	20
40TimesRGG5	2	0.759808	1.5	10 mM Tris 7.5	20
40TimesRGG5	2	0.829076	1.5	10 mM Tris 7.5	20
40TimesRGG5	2	0.815682	1.5	10 mM Tris 7.5	20
40TimesRGG5	1	0.83177	2	10 mM Tris 7.5	20
40TimesRGG5	1	0.845581	2	10 mM Tris 7.5	20
40TimesRGG5	1	0.790674	2	10 mM Tris 7.5	20
40TimesRGG5	1	0.760549	2	10 mM Tris 7.5	20
40TimesRGG5	1	0.898679	2	10 mM Tris 7.5	20
40TimesRGG5	1	0.86052	2	10 mM Tris 7.5	20
40TimesRGG5	1	0.817121	2	10 mM Tris 7.5	20
40TimesRGG5	1	0.773442	2	10 mM Tris 7.5	20
40TimesRGG5	1	0.701706	2	10 mM Tris 7.5	20
40TimesRGG5	2	0.860243	2	10 mM Tris 7.5	20
40TimesRGG5	2	0.78187	2	10 mM Tris 7.5	20
40TimesRGG5	2	0.809526	2	10 mM Tris 7.5	20
40TimesRGG5	2	0.833989	2	10 mM Tris 7.5	20
40TimesRGG5	2	0.769327	2	10 mM Tris 7.5	20
40TimesRGG5	2	0.778126	2	10 mM Tris 7.5	20
40TimesRGG5	2	0.789012	2	10 mM Tris 7.5	20
40TimesRGG5	2	0.826944	2	10 mM Tris 7.5	20
40TimesRGG5	2	0.850961	2	10 mM Tris 7.5	20
40TimesRGG5	2	0.874108	2	10 mM Tris 7.5	20
40TimesRGG5	2	0.872509	2	10 mM Tris 7.5	20
40TimesRGG5	2	0.892	2	10 mM Tris 7.5	20
40TimesRGG5	2	0.773633	2	10 mM Tris 7.5	20
40TimesRGG5	2	0.848954	2	10 mM Tris 7.5	20
40TimesRGG5	2	0.817873	2	10 mM Tris 7.5	20
40TimesRGG5	2	0.837338	2	10 mM Tris 7.5	20
40TimesRGG5	2	0.836616	2	10 mM Tris 7.5	20
40TimesRGG5	2	0.829983	2	10 mM Tris 7.5	20
40TimesRGG5	2	0.82697	2	10 mM Tris 7.5	20
40TimesRGG5	2	0.750918	2	10 mM Tris 7.5	20
40TimesRGG5	2	0.778408	2	10 mM Tris 7.5	20
40TimesRGG5	2	0.864555	2	10 mM Tris 7.5	20
40TimesRGG5	2	0.751328	2	10 mM Tris 7.5	20
40TimesRGG5	2	0.814206	2	10 mM Tris 7.5	20
40TimesRGG5	2	0.760468	2	10 mM Tris 7.5	20
40TimesRGG5	1	0.829835	2.5	10 mM Tris 7.5	20
40TimesRGG5	1	0.903013	2.5	10 mM Tris 7.5	20
40TimesRGG5	1	0.753439	2.5	10 mM Tris 7.5	20
40TimesRGG5	1	0.814441	2.5	10 mM Tris 7.5	20
40TimesRGG5	1	0.845087	2.5	10 mM Tris 7.5	20
40TimesRGG5	1	0.78455	2.5	10 mM Tris 7.5	20
40TimesRGG5	1	0.799033	2.5	10 mM Tris 7.5	20
40TimesRGG5	1	0.795388	2.5	10 mM Tris 7.5	20
40TimesRGG5	1	0.908178	2.5	10 mM Tris 7.5	20
40TimesRGG5	1	0.781975	2.5	10 mM Tris 7.5	20
40TimesRGG5	1	0.891185	2.5	10 mM Tris 7.5	20
40TimesRGG5	1	0.758399	2.5	10 mM Tris 7.5	20
40TimesRGG5	1	0.815644	2.5	10 mM Tris 7.5	20
40TimesRGG5	1	0.896018	2.5	10 mM Tris 7.5	20
40TimesRGG5	1	0.934105	2.5	10 mM Tris 7.5	20
40TimesRGG5	1	0.922807	2.5	10 mM Tris 7.5	20
40TimesRGG5	1	0.886943	2.5	10 mM Tris 7.5	20
40TimesRGG5	1	0.778865	2.5	10 mM Tris 7.5	20
40TimesRGG5	2	0.829271	2.5	10 mM Tris 7.5	20
40TimesRGG5	2	0.841557	2.5	10 mM Tris 7.5	20
40TimesRGG5	2	0.864929	2.5	10 mM Tris 7.5	20
40TimesRGG5	2	0.815912	2.5	10 mM Tris 7.5	20
40TimesRGG5	2	0.649116	2.5	10 mM Tris 7.5	20
40TimesRGG5	2	0.877925	2.5	10 mM Tris 7.5	20
40TimesRGG5	2	0.91304	2.5	10 mM Tris 7.5	20
40TimesRGG5	2	0.802911	2.5	10 mM Tris 7.5	20
40TimesRGG5	2	0.814791	2.5	10 mM Tris 7.5	20
40TimesRGG5	2	0.770354	2.5	10 mM Tris 7.5	20
40TimesRGG5	2	0.900687	2.5	10 mM Tris 7.5	20
40TimesRGG5	2	0.886662	2.5	10 mM Tris 7.5	20
40TimesRGG5	2	0.855718	2.5	10 mM Tris 7.5	20
40TimesRGG5	2	0.825416	2.5	10 mM Tris 7.5	20
40TimesRGG5	2	0.8117	2.5	10 mM Tris 7.5	20
40TimesRGG5	2	0.900606	2.5	10 mM Tris 7.5	20
40TimesRGG5	2	0.852983	2.5	10 mM Tris 7.5	20
40TimesRGG5	1	0.881597	3	10 mM Tris 7.5	20
40TimesRGG5	1	0.896454	3	10 mM Tris 7.5	20
40TimesRGG5	1	0.897116	3	10 mM Tris 7.5	20
40TimesRGG5	1	0.907142	3	10 mM Tris 7.5	20
40TimesRGG5	1	0.881888	3	10 mM Tris 7.5	20
40TimesRGG5	1	0.908823	3	10 mM Tris 7.5	20
40TimesRGG5	1	0.890233	3	10 mM Tris 7.5	20
40TimesRGG5	1	0.824522	3	10 mM Tris 7.5	20
40TimesRGG5	1	0.801045	3	10 mM Tris 7.5	20
40TimesRGG5	1	0.821865	3	10 mM Tris 7.5	20
40TimesRGG5	1	0.833796	3	10 mM Tris 7.5	20
40TimesRGG5	1	0.860024	3	10 mM Tris 7.5	20
40TimesRGG5	1	0.908186	3	10 mM Tris 7.5	20
40TimesRGG5	1	0.821534	3	10 mM Tris 7.5	20
40TimesRGG5	1	0.891612	3	10 mM Tris 7.5	20
40TimesRGG5	1	0.907419	3	10 mM Tris 7.5	20
40TimesRGG5	1	0.915525	3	10 mM Tris 7.5	20
40TimesRGG5	1	0.784646	3	10 mM Tris 7.5	20
40TimesRGG5	1	0.917744	3	10 mM Tris 7.5	20
40TimesRGG5	1	0.877984	3	10 mM Tris 7.5	20
40TimesRGG5	1	0.753925	3	10 mM Tris 7.5	20
40TimesRGG5	2	0.863721	3	10 mM Tris 7.5	20
40TimesRGG5	2	0.738195	3	10 mM Tris 7.5	20
40TimesRGG5	2	0.901207	3	10 mM Tris 7.5	20
40TimesRGG5	2	0.871785	3	10 mM Tris 7.5	20
40TimesRGG5	2	0.815945	3	10 mM Tris 7.5	20
40TimesRGG5	2	0.882275	3	10 mM Tris 7.5	20
40TimesRGG5	2	0.861	3	10 mM Tris 7.5	20
40TimesRGG5	2	0.859044	3	10 mM Tris 7.5	20
40TimesRGG5	2	0.908824	3	10 mM Tris 7.5	20
40TimesRGG5	2	0.904612	3	10 mM Tris 7.5	20
40TimesRGG5	2	0.852205	3	10 mM Tris 7.5	20
40TimesRGG5	2	0.886701	3	10 mM Tris 7.5	20
40TimesRGG5	1	0.886427	3.5	10 mM Tris 7.5	20
40TimesRGG5	1	0.937847	3.5	10 mM Tris 7.5	20
40TimesRGG5	1	0.904273	3.5	10 mM Tris 7.5	20
40TimesRGG5	1	0.890166	3.5	10 mM Tris 7.5	20
40TimesRGG5	1	0.86141	3.5	10 mM Tris 7.5	20
40TimesRGG5	1	0.831572	3.5	10 mM Tris 7.5	20
40TimesRGG5	1	0.889368	3.5	10 mM Tris 7.5	20
40TimesRGG5	1	0.871906	3.5	10 mM Tris 7.5	20
40TimesRGG5	1	0.919565	3.5	10 mM Tris 7.5	20
40TimesRGG5	1	0.903216	3.5	10 mM Tris 7.5	20
40TimesRGG5	2	0.818764	3.5	10 mM Tris 7.5	20
40TimesRGG5	2	0.885216	3.5	10 mM Tris 7.5	20
40TimesRGG5	2	0.904448	3.5	10 mM Tris 7.5	20
40TimesRGG5	2	0.867507	3.5	10 mM Tris 7.5	20
40TimesRGG5	2	0.90947	3.5	10 mM Tris 7.5	20
40TimesRGG5	2	0.893043	3.5	10 mM Tris 7.5	20
40TimesRGG5	2	0.884957	3.5	10 mM Tris 7.5	20
40TimesRGG5	2	0.900304	3.5	10 mM Tris 7.5	20
40TimesRGG5	2	0.90217	3.5	10 mM Tris 7.5	20
40TimesRGG5	2	0.894775	3.5	10 mM Tris 7.5	20
40TimesRGG5	2	0.820379	3.5	10 mM Tris 7.5	20
40TimesRGG5	2	0.92779	3.5	10 mM Tris 7.5	20
40TimesRGG5	1	0.856938	4	10 mM Tris 7.5	20
40TimesRGG5	1	0.826682	4	10 mM Tris 7.5	20
40TimesRGG5	1	0.869657	4	10 mM Tris 7.5	20
40TimesRGG5	1	0.887518	4	10 mM Tris 7.5	20
40TimesRGG5	1	0.897477	4	10 mM Tris 7.5	20
40TimesRGG5	1	0.880262	4	10 mM Tris 7.5	20
40TimesRGG5	1	0.844328	4	10 mM Tris 7.5	20
40TimesRGG5	1	0.746755	4	10 mM Tris 7.5	20
40TimesRGG5	1	0.94424	4	10 mM Tris 7.5	20
40TimesRGG5	1	0.932241	4	10 mM Tris 7.5	20
40TimesRGG5	1	0.921338	4	10 mM Tris 7.5	20
40TimesRGG5	2	0.883531	4	10 mM Tris 7.5	20
40TimesRGG5	2	0.931632	4	10 mM Tris 7.5	20
40TimesRGG5	2	0.862085	4	10 mM Tris 7.5	20
70TimesRGG4	1	0.823229	0.5	10 mM Tris 7.5	5
70TimesRGG4	1	0.913533	0.5	10 mM Tris 7.5	5
70TimesRGG4	1	0.576743	0.5	10 mM Tris 7.5	5
70TimesRGG4	1	0.880168	0.5	10 mM Tris 7.5	5
70TimesRGG4	1	0.911722	0.5	10 mM Tris 7.5	5
70TimesRGG4	1	0.927739	1	10 mM Tris 7.5	5
70TimesRGG4	1	0.943683	1	10 mM Tris 7.5	5
70TimesRGG4	1	0.907279	1	10 mM Tris 7.5	5
70TimesRGG4	1	0.892931	1	10 mM Tris 7.5	5
70TimesRGG4	1	0.932586	1	10 mM Tris 7.5	5
70TimesRGG4	1	0.917946	1	10 mM Tris 7.5	5
70TimesRGG4	1	0.940616	1	10 mM Tris 7.5	5
70TimesRGG4	1	0.861516	1	10 mM Tris 7.5	5
70TimesRGG4	1	0.945553	1	10 mM Tris 7.5	5
70TimesRGG4	1	0.861974	1	10 mM Tris 7.5	5
70TimesRGG4	1	0.871709	1	10 mM Tris 7.5	5
70TimesRGG4	1	0.789576	1	10 mM Tris 7.5	5
70TimesRGG4	1	0.943228	1	10 mM Tris 7.5	5
70TimesRGG4	1	0.894285	1	10 mM Tris 7.5	5
70TimesRGG4	1	0.456431	1	10 mM Tris 7.5	5
70TimesRGG4	1	0.917164	1	10 mM Tris 7.5	5
70TimesRGG4	1	0.927847	1	10 mM Tris 7.5	5
70TimesRGG4	1	0.929167	1.5	10 mM Tris 7.5	5
70TimesRGG4	1	0.934238	1.5	10 mM Tris 7.5	5
70TimesRGG4	1	0.91501	1.5	10 mM Tris 7.5	5
70TimesRGG4	1	0.898811	1.5	10 mM Tris 7.5	5
70TimesRGG4	1	0.932612	1.5	10 mM Tris 7.5	5
70TimesRGG4	1	0.939702	1.5	10 mM Tris 7.5	5
70TimesRGG4	1	0.897737	1.5	10 mM Tris 7.5	5
70TimesRGG4	1	0.930968	1.5	10 mM Tris 7.5	5
70TimesRGG4	1	0.943754	1.5	10 mM Tris 7.5	5
70TimesRGG4	1	0.941733	1.5	10 mM Tris 7.5	5
70TimesRGG4	1	0.91059	1.5	10 mM Tris 7.5	5
70TimesRGG4	1	0.917821	1.5	10 mM Tris 7.5	5
70TimesRGG4	1	0.936565	1.5	10 mM Tris 7.5	5
70TimesRGG4	1	0.934109	2	10 mM Tris 7.5	5
70TimesRGG4	1	0.436808	2	10 mM Tris 7.5	5
70TimesRGG4	1	0.916558	2	10 mM Tris 7.5	5
70TimesRGG4	1	0.951103	2	10 mM Tris 7.5	5
70TimesRGG4	1	0.954616	2	10 mM Tris 7.5	5
70TimesRGG4	1	0.882745	2	10 mM Tris 7.5	5
70TimesRGG4	1	0.803275	2	10 mM Tris 7.5	5
70TimesRGG4	1	0.874827	2	10 mM Tris 7.5	5
70TimesRGG4	1	0.902051	2	10 mM Tris 7.5	5
70TimesRGG4	1	0.923451	2	10 mM Tris 7.5	5
70TimesRGG4	1	0.863908	2	10 mM Tris 7.5	5
70TimesRGG4	1	0.948618	2.5	10 mM Tris 7.5	5
70TimesRGG4	1	0.928592	2.5	10 mM Tris 7.5	5
70TimesRGG4	1	0.941049	2.5	10 mM Tris 7.5	5
70TimesRGG4	1	0.909748	2.5	10 mM Tris 7.5	5
70TimesRGG4	1	0.972456	2.5	10 mM Tris 7.5	5
70TimesRGG4	1	0.951957	2.5	10 mM Tris 7.5	5
70TimesRGG4	1	0.926377	2.5	10 mM Tris 7.5	5
70TimesRGG4	1	0.7999	2.5	10 mM Tris 7.5	5
70TimesRGG4	1	0.911394	2.5	10 mM Tris 7.5	5
70TimesRGG4	1	0.925421	2.5	10 mM Tris 7.5	5
70TimesRGG4	1	0.918816	2.5	10 mM Tris 7.5	5
70TimesRGG4	1	0.909914	2.5	10 mM Tris 7.5	5
70TimesRGG4	1	0.86872	2.5	10 mM Tris 7.5	5
70TimesRGG4	1	0.890676	3	10 mM Tris 7.5	5
70TimesRGG4	1	0.901654	3	10 mM Tris 7.5	5
70TimesRGG4	1	0.948986	3	10 mM Tris 7.5	5
70TimesRGG4	1	0.824814	3	10 mM Tris 7.5	5
70TimesRGG4	1	0.863332	3	10 mM Tris 7.5	5
70TimesRGG4	1	0.922448	3	10 mM Tris 7.5	5
70TimesRGG4	1	0.879204	3	10 mM Tris 7.5	5
70TimesRGG4	1	0.923672	3	10 mM Tris 7.5	5
70TimesRGG4	1	0.940488	3	10 mM Tris 7.5	5
70TimesRGG4	1	0.938386	3	10 mM Tris 7.5	5
70TimesRGG4	1	0.908473	3	10 mM Tris 7.5	5
70TimesRGG4	1	0.948723	3	10 mM Tris 7.5	5
70TimesRGG4	1	0.939875	3	10 mM Tris 7.5	5
70TimesRGG4	1	0.933033	3	10 mM Tris 7.5	5
70TimesRGG4	1	0.94092	3.5	10 mM Tris 7.5	5
70TimesRGG4	1	0.944177	3.5	10 mM Tris 7.5	5
70TimesRGG4	1	0.946659	3.5	10 mM Tris 7.5	5
70TimesRGG4	1	0.932493	3.5	10 mM Tris 7.5	5
70TimesRGG4	1	0.91245	3.5	10 mM Tris 7.5	5
70TimesRGG4	1	0.922317	3.5	10 mM Tris 7.5	5
70TimesRGG4	1	0.911879	3.5	10 mM Tris 7.5	5
70TimesRGG4	1	0.934802	3.5	10 mM Tris 7.5	5
70TimesRGG4	1	0.950937	3.5	10 mM Tris 7.5	5
70TimesRGG4	1	0.948137	3.5	10 mM Tris 7.5	5
70TimesRGG4	1	0.92661	3.5	10 mM Tris 7.5	5
70TimesRGG4	1	0.936188	3.5	10 mM Tris 7.5	5
70TimesRGG4	1	0.934229	3.5	10 mM Tris 7.5	5
70TimesRGG4	1	0.929326	3.5	10 mM Tris 7.5	5
70TimesRGG4	1	0.933393	3.5	10 mM Tris 7.5	5
70TimesRGG4	1	0.913957	3.5	10 mM Tris 7.5	5
70TimesRGG4	1	0.928053	4	10 mM Tris 7.5	5
70TimesRGG4	1	0.943502	4	10 mM Tris 7.5	5
70TimesRGG4	1	0.911893	4	10 mM Tris 7.5	5
70TimesRGG4	1	0.935989	4	10 mM Tris 7.5	5
70TimesRGG4	1	0.942352	4	10 mM Tris 7.5	5
70TimesRGG4	1	0.921293	4	10 mM Tris 7.5	5
70TimesRGG4	1	0.945581	4	10 mM Tris 7.5	5
70TimesRGG4	1	0.871681	4	10 mM Tris 7.5	5
70TimesRGG4	1	0.83042	4	10 mM Tris 7.5	5
70TimesRGG4	1	0.90838	4	10 mM Tris 7.5	5
70TimesRGG4	1	0.954369	4	10 mM Tris 7.5	5
70TimesRGG4	1	0.924666	4	10 mM Tris 7.5	5
70TimesRGG4	1	0.913234	4	10 mM Tris 7.5	5
70TimesRGG4	1	0.931328	4	10 mM Tris 7.5	5
70TimesRGG4	1	0.944627	4	10 mM Tris 7.5	5
70TimesRGG4	1	0.903767	4	10 mM Tris 7.5	5
70TimesRGG4	2	0.223706	0.5	10 mM Tris 7.5	5
70TimesRGG4	2	0.730659	0.5	10 mM Tris 7.5	5
70TimesRGG4	2	0.178802	0.5	10 mM Tris 7.5	5
70TimesRGG4	2	0.0599884	0.5	10 mM Tris 7.5	5
70TimesRGG4	2	0.398917	0.5	10 mM Tris 7.5	5
70TimesRGG4	2	0.889002	0.5	10 mM Tris 7.5	5
70TimesRGG4	2	0.767308	0.5	10 mM Tris 7.5	5
70TimesRGG4	2	0.843225	0.5	10 mM Tris 7.5	5
70TimesRGG4	2	0.803759	0.5	10 mM Tris 7.5	5
70TimesRGG4	2	0.78945	0.5	10 mM Tris 7.5	5
70TimesRGG4	2	0.501951	0.5	10 mM Tris 7.5	5
70TimesRGG4	2	0.853959	0.5	10 mM Tris 7.5	5
70TimesRGG4	2	0.615348	0.5	10 mM Tris 7.5	5
70TimesRGG4	2	0.52622	0.5	10 mM Tris 7.5	5
70TimesRGG4	2	0.560343	0.5	10 mM Tris 7.5	5
70TimesRGG4	2	0.738233	0.5	10 mM Tris 7.5	5
70TimesRGG4	2	0.869766	0.5	10 mM Tris 7.5	5
70TimesRGG4	2	0.846831	1	10 mM Tris 7.5	5
70TimesRGG4	2	0.831469	1	10 mM Tris 7.5	5
70TimesRGG4	2	0.935444	1	10 mM Tris 7.5	5
70TimesRGG4	2	0.724504	1	10 mM Tris 7.5	5
70TimesRGG4	2	0.872653	1	10 mM Tris 7.5	5
70TimesRGG4	2	0.83904	1	10 mM Tris 7.5	5
70TimesRGG4	2	0.888089	1	10 mM Tris 7.5	5
70TimesRGG4	2	0.949457	1	10 mM Tris 7.5	5
70TimesRGG4	2	0.894478	1	10 mM Tris 7.5	5
70TimesRGG4	2	0.900982	1	10 mM Tris 7.5	5
70TimesRGG4	2	0.932156	1	10 mM Tris 7.5	5
70TimesRGG4	2	0.76283	1	10 mM Tris 7.5	5
70TimesRGG4	2	0.919397	1	10 mM Tris 7.5	5
70TimesRGG4	2	0.874428	1	10 mM Tris 7.5	5
70TimesRGG4	2	0.746931	1	10 mM Tris 7.5	5
70TimesRGG4	2	0.920334	1	10 mM Tris 7.5	5
70TimesRGG4	2	0.828118	1	10 mM Tris 7.5	5
70TimesRGG4	2	0.863058	1	10 mM Tris 7.5	5
70TimesRGG4	2	0.928732	1	10 mM Tris 7.5	5
70TimesRGG4	2	0.819872	1	10 mM Tris 7.5	5
70TimesRGG4	2	0.906469	1	10 mM Tris 7.5	5
70TimesRGG4	2	0.93866	1	10 mM Tris 7.5	5
70TimesRGG4	2	0.944546	1.5	10 mM Tris 7.5	5
70TimesRGG4	2	0.923068	1.5	10 mM Tris 7.5	5
70TimesRGG4	2	0.92016	1.5	10 mM Tris 7.5	5
70TimesRGG4	2	0.907435	1.5	10 mM Tris 7.5	5
70TimesRGG4	2	0.906268	1.5	10 mM Tris 7.5	5
70TimesRGG4	2	0.914746	1.5	10 mM Tris 7.5	5
70TimesRGG4	2	0.924249	1.5	10 mM Tris 7.5	5
70TimesRGG4	2	0.90837	1.5	10 mM Tris 7.5	5
70TimesRGG4	2	0.914747	1.5	10 mM Tris 7.5	5
70TimesRGG4	2	0.90617	1.5	10 mM Tris 7.5	5
70TimesRGG4	2	0.914194	1.5	10 mM Tris 7.5	5
70TimesRGG4	2	0.89849	1.5	10 mM Tris 7.5	5
70TimesRGG4	2	0.9071	1.5	10 mM Tris 7.5	5
70TimesRGG4	2	0.938022	1.5	10 mM Tris 7.5	5
70TimesRGG4	2	0.925065	1.5	10 mM Tris 7.5	5
70TimesRGG4	2	0.928281	1.5	10 mM Tris 7.5	5
70TimesRGG4	2	0.937103	1.5	10 mM Tris 7.5	5
70TimesRGG4	2	0.910922	1.5	10 mM Tris 7.5	5
70TimesRGG4	2	0.901932	1.5	10 mM Tris 7.5	5
70TimesRGG4	2	0.937881	1.5	10 mM Tris 7.5	5
70TimesRGG4	2	0.867748	2	10 mM Tris 7.5	5
70TimesRGG4	2	0.930974	2	10 mM Tris 7.5	5
70TimesRGG4	2	0.950006	2	10 mM Tris 7.5	5
70TimesRGG4	2	0.916183	2	10 mM Tris 7.5	5
70TimesRGG4	2	0.94357	2	10 mM Tris 7.5	5
70TimesRGG4	2	0.955227	2	10 mM Tris 7.5	5
70TimesRGG4	2	0.884884	2	10 mM Tris 7.5	5
70TimesRGG4	2	0.926677	2	10 mM Tris 7.5	5
70TimesRGG4	2	0.912099	2	10 mM Tris 7.5	5
70TimesRGG4	2	0.905995	2	10 mM Tris 7.5	5
70TimesRGG4	2	0.850891	2	10 mM Tris 7.5	5
70TimesRGG4	2	0.861709	2	10 mM Tris 7.5	5
70TimesRGG4	2	0.930637	2	10 mM Tris 7.5	5
70TimesRGG4	2	0.91086	2	10 mM Tris 7.5	5
70TimesRGG4	2	0.898335	2	10 mM Tris 7.5	5
70TimesRGG4	2	0.928521	2	10 mM Tris 7.5	5
70TimesRGG4	2	0.949703	2	10 mM Tris 7.5	5
70TimesRGG4	2	0.893696	2	10 mM Tris 7.5	5
70TimesRGG4	2	0.939791	2.5	10 mM Tris 7.5	5
70TimesRGG4	2	0.913483	2.5	10 mM Tris 7.5	5
70TimesRGG4	2	0.895816	2.5	10 mM Tris 7.5	5
70TimesRGG4	2	0.91105	2.5	10 mM Tris 7.5	5
70TimesRGG4	2	0.939166	2.5	10 mM Tris 7.5	5
70TimesRGG4	2	0.939135	2.5	10 mM Tris 7.5	5
70TimesRGG4	2	0.923578	2.5	10 mM Tris 7.5	5
70TimesRGG4	2	0.906483	2.5	10 mM Tris 7.5	5
70TimesRGG4	2	0.924595	2.5	10 mM Tris 7.5	5
70TimesRGG4	2	0.790245	2.5	10 mM Tris 7.5	5
70TimesRGG4	2	0.938326	2.5	10 mM Tris 7.5	5
70TimesRGG4	2	0.939297	2.5	10 mM Tris 7.5	5
70TimesRGG4	2	0.957104	2.5	10 mM Tris 7.5	5
70TimesRGG4	2	0.949235	3	10 mM Tris 7.5	5
70TimesRGG4	2	0.949387	3	10 mM Tris 7.5	5
70TimesRGG4	2	0.93824	3	10 mM Tris 7.5	5
70TimesRGG4	2	0.901021	3	10 mM Tris 7.5	5
70TimesRGG4	2	0.934465	3	10 mM Tris 7.5	5
70TimesRGG4	2	0.939836	3	10 mM Tris 7.5	5
70TimesRGG4	2	0.874346	3	10 mM Tris 7.5	5
70TimesRGG4	2	0.932866	3	10 mM Tris 7.5	5
70TimesRGG4	2	0.936662	3	10 mM Tris 7.5	5
70TimesRGG4	2	0.916645	3	10 mM Tris 7.5	5
70TimesRGG4	2	0.920762	3	10 mM Tris 7.5	5
70TimesRGG4	2	0.940229	3	10 mM Tris 7.5	5
70TimesRGG4	2	0.928833	3	10 mM Tris 7.5	5
70TimesRGG4	2	0.894989	3	10 mM Tris 7.5	5
70TimesRGG4	2	0.942519	3	10 mM Tris 7.5	5
70TimesRGG4	2	0.932466	3	10 mM Tris 7.5	5
70TimesRGG4	2	0.903028	3	10 mM Tris 7.5	5
70TimesRGG4	2	0.938134	3	10 mM Tris 7.5	5
70TimesRGG4	2	0.934552	3	10 mM Tris 7.5	5
70TimesRGG4	2	0.899879	3	10 mM Tris 7.5	5
70TimesRGG4	2	0.945312	3.5	10 mM Tris 7.5	5
70TimesRGG4	2	0.900006	3.5	10 mM Tris 7.5	5
70TimesRGG4	2	0.925859	3.5	10 mM Tris 7.5	5
70TimesRGG4	2	0.906941	3.5	10 mM Tris 7.5	5
70TimesRGG4	2	0.928859	3.5	10 mM Tris 7.5	5
70TimesRGG4	2	0.859007	3.5	10 mM Tris 7.5	5
70TimesRGG4	2	0.894476	3.5	10 mM Tris 7.5	5
70TimesRGG4	2	0.830927	3.5	10 mM Tris 7.5	5
70TimesRGG4	2	0.923055	3.5	10 mM Tris 7.5	5
70TimesRGG4	2	0.912539	3.5	10 mM Tris 7.5	5
70TimesRGG4	2	0.94565	3.5	10 mM Tris 7.5	5
70TimesRGG4	2	0.9466	3.5	10 mM Tris 7.5	5
70TimesRGG4	2	0.863713	3.5	10 mM Tris 7.5	5
70TimesRGG4	2	0.932976	3.5	10 mM Tris 7.5	5
70TimesRGG4	2	0.951643	3.5	10 mM Tris 7.5	5
70TimesRGG4	2	0.904868	3.5	10 mM Tris 7.5	5
70TimesRGG4	2	0.933089	3.5	10 mM Tris 7.5	5
70TimesRGG4	2	0.946777	3.5	10 mM Tris 7.5	5
70TimesRGG4	2	0.923254	3.5	10 mM Tris 7.5	5
70TimesRGG4	2	0.907881	3.5	10 mM Tris 7.5	5
70TimesRGG4	2	0.929465	3.5	10 mM Tris 7.5	5
70TimesRGG4	2	0.930681	4	10 mM Tris 7.5	5
70TimesRGG4	2	0.922437	4	10 mM Tris 7.5	5
70TimesRGG4	2	0.936618	4	10 mM Tris 7.5	5
70TimesRGG4	2	0.934133	4	10 mM Tris 7.5	5
70TimesRGG4	2	0.916442	4	10 mM Tris 7.5	5
70TimesRGG4	2	0.925564	4	10 mM Tris 7.5	5
70TimesRGG4	2	0.906728	4	10 mM Tris 7.5	5
70TimesRGG4	2	0.92073	4	10 mM Tris 7.5	5
70TimesRGG4	2	0.896844	4	10 mM Tris 7.5	5
70TimesRGG4	2	0.84091	4	10 mM Tris 7.5	5
70TimesRGG4	2	0.917962	4	10 mM Tris 7.5	5
70TimesRGG4	2	0.937792	4	10 mM Tris 7.5	5
70TimesRGG4	2	0.884068	4	10 mM Tris 7.5	5
70TimesRGG4	2	0.937391	4	10 mM Tris 7.5	5
70TimesRGG4	2	0.944608	4	10 mM Tris 7.5	5
70TimesRGG4	2	0.906238	4	10 mM Tris 7.5	5
