# Supplementary material for: Charge-density reduction promotes ribozyme activity in RNA–peptide coacervates via RNA fluidization and magnesium partitioning
Source: Nat Chem. 2022 Feb 14;14(4):407–16. doi: 10.1038/s41557-022-00890-8 (PMC8979813; doi:10.1038/s41557-022-00890-8)
Supplement: Source Data Fig. 5 — Statistical source data for Fig. 5 [file 41557_2022_890_MOESM8_ESM.xlsx]

## Sheet: P
Peptide	Experiment_set	Buffer	MgCl2	Radius	Tau	Tau_std	Half_Life	Diffusion_Coefficient	A	A_std	c	c_std
10TimesK9	1	10 mM Tris 7.5	5	0.704761	487.013	5.4	337.572	0.000323698	0.685352	0.0038	0	0
10TimesK9	1	10 mM Tris 7.5	5	0.691202	671.238	6.3	465.267	0.000225908	0.813842	0.0031	0	0
10TimesK9	1	10 mM Tris 7.5	5	0.752006	588.982	5.7	408.251	0.000304746	0.834937	0.0036	0	0
10TimesK9	1	10 mM Tris 7.5	5	0.525237	410.043	4.9	284.22	0.00021354	0.79523	0.0051	0	0
10TimesK9	1	10 mM Tris 7.5	5	0.765236	519.773	5.5	360.279	0.000357581	0.797337	0.0041	0	0
10TimesK9	1	10 mM Tris 7.5	5	0.628626	457.045	4.7	316.8	0.000274424	0.710897	0.0037	0	0
10TimesK9	1	10 mM Tris 7.5	5	0.629993	403.32	5.3	279.56	0.000312334	0.774022	0.0054	0	0
10TimesK9	1	10 mM Tris 7.5	5	0.807893	563.555	4.7	390.626	0.000367594	0.83701	0.0032	0	0
10TimesK9	1	10 mM Tris 7.5	5	0.743569	514.078	4.8	356.332	0.000341358	0.813049	0.0037	0	0
10TimesK9	2	10 mM Tris 7.5	5	0.765236	334.517	4.3	231.87	0.00055561	0.800055	0.0058	0	0
10TimesK9	2	10 mM Tris 7.5	5	1.14178	1289.78	13	894.007	0.000320809	0.857187	0.0021	0	0
10TimesK9	2	10 mM Tris 7.5	5	0.760726	408.688	4.2	283.281	0.00044943	0.817697	0.0045	0	0
10TimesK9	2	10 mM Tris 7.5	5	0.546115	253.195	3.8	175.501	0.000373861	0.791522	0.0069	0	0
10TimesK9	2	10 mM Tris 7.5	5	0.789945	375.127	3.5	260.018	0.000527974	0.821393	0.0042	0	0
10TimesK9	2	10 mM Tris 7.5	5	0.751624	521.424	5.2	361.424	0.00034388	0.793832	0.0038	0	0
10TimesK9	2	10 mM Tris 7.5	5	0.674403	456.097	4.1	316.143	0.000316503	0.834549	0.0038	0	0
10TimesK9	2	10 mM Tris 7.5	5	0.508029	285.036	3.8	197.572	0.000287393	0.793124	0.0062	0	0
10TimesK9	2	10 mM Tris 7.5	5	0.739702	462.62	4.2	320.664	0.000375393	0.838095	0.0039	0	0
10TimesK9	3	10 mM Tris 7.5	5	0.817421	512.084	4.7	354.949	0.00041414	0.830902	0.0037	0	0
10TimesK9	3	10 mM Tris 7.5	5	0.842301	643.548	5.1	446.073	0.000349906	0.847845	0.0028	0	0
10TimesK9	3	10 mM Tris 7.5	5	0.653673	439.159	4.5	304.402	0.000308814	0.822825	0.0043	0	0
10TimesK9	3	10 mM Tris 7.5	5	0.976921	730.347	6.4	506.238	0.00041475	0.837194	0.0028	0	0
10TimesK9	3	10 mM Tris 7.5	5	0.921326	519.788	4.3	360.289	0.00051832	0.846636	0.0033	0	0
10TimesK9	3	10 mM Tris 7.5	5	0.977398	692.813	5.5	480.221	0.000437647	0.836535	0.0027	0	0
10TimesK9	3	10 mM Tris 7.5	5	0.511966	326.148	4.1	226.068	0.000255073	0.796325	0.0057	0	0
10TimesK9	3	10 mM Tris 7.5	5	0.610575	342.058	4	237.097	0.00034592	0.808128	0.0053	0	0
10TimesK9	3	10 mM Tris 7.5	5	0.8132	485.055	4.3	336.215	0.000432714	0.837339	0.0037	0	0
10TimesK9	4	10 mM Tris 7.5	5	0.515872	657.204	11	455.539	0.000128523	0.780667	0.0054	0	0
10TimesK9	4	10 mM Tris 7.5	5	0.551341	512.805	7	355.449	0.000188142	0.81864	0.0054	0	0
10TimesK9	4	10 mM Tris 7.5	5	0.888689	723.413	8	501.432	0.000346505	0.749374	0.0032	0	0
10TimesK9	4	10 mM Tris 7.5	5	0.934308	1077.52	11	746.88	0.00025713	0.861605	0.0026	0	0
10TimesK9	4	10 mM Tris 7.5	5	0.662389	581.725	7	403.221	0.00023939	0.836569	0.0045	0	0
10TimesK9	4	10 mM Tris 7.5	5	0.48846	333.137	6.5	230.913	0.000227318	0.763791	0.0084	0	0
10TimesK9	4	10 mM Tris 7.5	5	0.455656	285.388	5.5	197.816	0.000230906	0.767132	0.0085	0	0
10TimesK9	4	10 mM Tris 7.5	5	0.623128	307.601	5.3	213.213	0.000400648	0.785518	0.0078	0	0
10TimesK9	4	10 mM Tris 7.5	5	0.530128	298.503	5.6	206.907	0.00029882	0.753345	0.0082	0	0
10TimesK9	5	10 mM Tris 7.5	5	0.48846	269.302	5.1	186.666	0.000281201	0.734074	0.0081	0	0
10TimesK9	5	10 mM Tris 7.5	5	0.761103	412.965	5.1	286.245	0.000445216	0.817977	0.0054	0	0
10TimesK9	5	10 mM Tris 7.5	5	0.575767	311.787	5	216.114	0.000337468	0.734319	0.0068	0	0
10TimesK9	5	10 mM Tris 7.5	5	0.728372	513.089	5.6	355.646	0.00032818	0.813423	0.0043	0	0
10TimesK9	5	10 mM Tris 7.5	5	0.836493	663.803	6.2	460.113	0.000334567	0.846347	0.0033	0	0
10TimesK9	5	10 mM Tris 7.5	5	0.709222	393.465	4.5	272.729	0.000405747	0.815439	0.0051	0	0
10TimesK9	5	10 mM Tris 7.5	5	0.722046	348.151	4.1	241.32	0.00047529	0.852767	0.0057	0	0
10TimesK9	5	10 mM Tris 7.5	5	0.622667	324.236	3.8	224.743	0.000379532	0.823637	0.0055	0	0
10TimesK9	5	10 mM Tris 7.5	5	0.437023	155.522	5.7	107.8	0.000389776	0.687299	0.013	0	0
10TimesK7	1	10 mM Tris 7.5	5	0.66314	367.932	5.3	255.031	0.00037935	0.724521	0.0057	0	0
10TimesK7	1	10 mM Tris 7.5	5	0.750014	450.797	5.3	312.469	0.000396055	0.757735	0.0046	0	0
10TimesK7	1	10 mM Tris 7.5	5	0.943001	599.986	6	415.878	0.000470415	0.793192	0.0035	0	0
10TimesK7	1	10 mM Tris 7.5	5	0.717707	343.349	5.3	237.992	0.000476163	0.688798	0.006	0	0
10TimesK7	1	10 mM Tris 7.5	5	0.866917	472.02	5.3	327.179	0.000505349	0.766325	0.0043	0	0
10TimesK7	1	10 mM Tris 7.5	5	0.991357	834.754	9	578.607	0.000373679	0.794825	0.003	0	0
10TimesK7	1	10 mM Tris 7.5	5	0.968488	722.447	7	500.762	0.000412078	0.796698	0.003	0	0
10TimesK7	1	10 mM Tris 7.5	5	1.22997	1133.82	10	785.904	0.000423491	0.838051	0.0021	0	0
10TimesK7	1	10 mM Tris 7.5	5	0.844524	526.591	5	365.005	0.00042988	0.796193	0.0036	0	0
10TimesK7	2	10 mM Tris 7.5	5	0.620114	236.626	4.3	164.016	0.000515796	0.704853	0.0075	0	0
10TimesK7	2	10 mM Tris 7.5	5	0.917869	605.768	6.2	419.886	0.00044142	0.779091	0.0035	0	0
10TimesK7	2	10 mM Tris 7.5	5	0.892028	498.786	5.3	345.732	0.000506338	0.772975	0.004	0	0
10TimesK7	2	10 mM Tris 7.5	5	0.841441	548.378	6.1	380.107	0.000409793	0.773474	0.004	0	0
10TimesK7	2	10 mM Tris 7.5	5	0.790493	422.222	4.7	292.662	0.000469735	0.773004	0.0045	0	0
10TimesK7	2	10 mM Tris 7.5	5	0.841441	460.861	5.1	319.444	0.000487613	0.767616	0.0044	0	0
10TimesK7	2	10 mM Tris 7.5	5	0.735585	428.839	5.7	297.248	0.000400469	0.747515	0.0052	0	0
10TimesK7	2	10 mM Tris 7.5	5	0.897835	481.984	5.1	334.086	0.000530833	0.774052	0.0041	0	0
10TimesK7	2	10 mM Tris 7.5	5	0.779738	446.479	5.2	309.476	0.000432208	0.758005	0.0045	0	0
10TimesK7	2	10 mM Tris 7.5	5	0.866542	519.52	5.6	360.104	0.000458748	0.773469	0.004	0	0
10TimesK7	2	10 mM Tris 7.5	5	0.750014	363.719	4.3	252.111	0.000490874	0.758284	0.005	0	0
10TimesK7	3	10 mM Tris 7.5	5	0.734645	506.273	5.3	350.922	0.000338351	0.76935	0.0039	0	0
10TimesK7	3	10 mM Tris 7.5	5	0.796093	596.805	7	413.674	0.000337048	0.74373	0.0039	0	0
10TimesK7	3	10 mM Tris 7.5	5	0.5529	266.291	4.1	184.579	0.000364362	0.683643	0.0062	0	0
10TimesK7	3	10 mM Tris 7.5	5	0.720057	536.986	6.1	372.21	0.000306456	0.743407	0.004	0	0
10TimesK7	3	10 mM Tris 7.5	5	0.720455	463.252	4.9	321.101	0.000355627	0.746998	0.004	0	0
10TimesK7	3	10 mM Tris 7.5	5	0.647059	296.201	4.6	205.311	0.00044864	0.684934	0.0062	0	0
10TimesK7	3	10 mM Tris 7.5	5	1.13851	954.653	8.3	661.715	0.000430948	0.818278	0.0023	0	0
10TimesK8	1	10 mM Tris 7.5	5	0.588402	766.326	16	531.177	0.000143394	0.705156	0.0056	0	0
10TimesK8	1	10 mM Tris 7.5	5	0.869908	1265.5	20	877.179	0.000189794	0.786493	0.0031	0	0
10TimesK8	1	10 mM Tris 7.5	5	1.06983	1792.01	28	1242.13	0.000202714	0.802699	0.0023	0	0
10TimesK8	1	10 mM Tris 7.5	5	0.688136	865.265	14	599.756	0.000173699	0.774449	0.0042	0	0
10TimesK8	1	10 mM Tris 7.5	5	0.847211	1069.79	16	741.521	0.000212953	0.778888	0.0034	0	0
10TimesK8	1	10 mM Tris 7.5	5	0.766293	763.606	15	529.291	0.000244072	0.719957	0.0052	0	0
10TimesK8	1	10 mM Tris 7.5	5	0.724911	766.111	12	531.028	0.000217708	0.752135	0.0044	0	0
10TimesK8	1	10 mM Tris 7.5	5	0.66265	644.669	11	446.85	0.000216186	0.718917	0.0052	0	0
10TimesK8	1	10 mM Tris 7.5	5	0.976836	1203.42	16	834.146	0.000251665	0.800897	0.0028	0	0
10TimesK8	1	10 mM Tris 7.5	5	0.869908	857.791	12	594.575	0.000280003	0.772198	0.0039	0	0
10TimesK8	2	10 mM Tris 7.5	5	0.91893	1274.6	19	883.489	0.000210274	0.782298	0.003	0	0
10TimesK8	2	10 mM Tris 7.5	5	0.869908	885.99	12	614.121	0.000271091	0.787532	0.0036	0	0
10TimesK8	2	10 mM Tris 7.5	5	0.779738	704.761	9.6	488.503	0.000273812	0.767143	0.0041	0	0
10TimesK8	2	10 mM Tris 7.5	5	0.713623	663.394	8.9	459.83	0.000243648	0.758618	0.0042	0	0
10TimesK8	2	10 mM Tris 7.5	5	1.12141	1092.97	12	757.587	0.000365188	0.81835	0.0026	0	0
10TimesK8	2	10 mM Tris 7.5	5	1.1033	1626.9	21	1127.68	0.000237481	0.819209	0.0021	0	0
10TimesK8	2	10 mM Tris 7.5	5	0.717707	603.218	9.3	418.119	0.00027103	0.72588	0.0049	0	0
10TimesK8	2	10 mM Tris 7.5	5	0.841441	569.71	6.9	394.893	0.000394449	0.763309	0.0042	0	0
10TimesK8	2	10 mM Tris 7.5	5	0.739109	606.614	8.5	420.473	0.000285826	0.750856	0.0046	0	0
10TimesK8	2	10 mM Tris 7.5	5	0.893484	658.862	7.8	456.688	0.000384571	0.777681	0.0038	0	0
10TimesK8	3	10 mM Tris 7.5	5	0.680065	356.334	5.5	246.992	0.000411947	0.724422	0.0062	0	0
10TimesK8	3	10 mM Tris 7.5	5	0.844524	552.254	6.4	382.794	0.000409903	0.78274	0.0042	0	0
10TimesK8	3	10 mM Tris 7.5	5	0.739109	549.606	6.7	380.958	0.000315474	0.769606	0.0044	0	0
10TimesK8	3	10 mM Tris 7.5	5	0.76502	592.075	7.3	410.395	0.000313738	0.767333	0.0042	0	0
10TimesK8	3	10 mM Tris 7.5	5	0.740865	562.986	6.9	390.232	0.000309441	0.780169	0.0044	0	0
10TimesK8	3	10 mM Tris 7.5	5	0.754763	587.674	6.7	407.345	0.000307667	0.778112	0.004	0	0
10TimesK8	3	10 mM Tris 7.5	5	0.819145	634.782	7.1	439.998	0.000335501	0.787058	0.0038	0	0
10TimesK8	3	10 mM Tris 7.5	5	0.793773	658.89	7.9	456.708	0.000303513	0.765613	0.0038	0	0
10TimesK8	3	10 mM Tris 7.5	5	0.739548	468.049	5.7	324.427	0.000370885	0.766422	0.0047	0	0
10TimesK10	1	10 mM Tris 7.5	5	0.742797	582.417	6.2	403.701	0.000300679	0.747759	0.0036	0	0
10TimesK10	1	10 mM Tris 7.5	5	0.819873	610.964	6.8	423.488	0.0003492	0.741283	0.0036	0	0
10TimesK10	1	10 mM Tris 7.5	5	0.841279	796.261	8.5	551.926	0.000282112	0.768376	0.003	0	0
10TimesK10	1	10 mM Tris 7.5	5	0.796093	542.655	5.6	376.14	0.000370682	0.758625	0.0037	0	0
10TimesK10	1	10 mM Tris 7.5	5	0.61572	475.153	6.4	329.351	0.000253239	0.712532	0.0048	0	0
10TimesK10	1	10 mM Tris 7.5	5	0.930001	830.793	8.3	575.862	0.000330424	0.786125	0.0028	0	0
10TimesK10	1	10 mM Tris 7.5	5	0.992357	1035.48	10	717.743	0.000301849	0.80488	0.0023	0	0
10TimesK10	1	10 mM Tris 7.5	5	0.69822	557.876	6.1	386.69	0.00027736	0.761318	0.0039	0	0
10TimesK10	1	10 mM Tris 7.5	5	0.934308	635.276	6.5	440.34	0.000436129	0.780144	0.0034	0	0
10TimesK10	1	10 mM Tris 7.5	5	0.696163	514.587	5.9	356.685	0.000298924	0.738297	0.0041	0	0
10TimesK10	2	10 mM Tris 7.5	5	0.752006	712.122	9.4	493.605	0.000252049	0.739131	0.0038	0	0
10TimesK10	2	10 mM Tris 7.5	5	0.865143	895.674	11	620.834	0.00026523	0.759298	0.0031	0	0
10TimesK10	2	10 mM Tris 7.5	5	1.24741	1404.84	14	973.761	0.000351549	0.818426	0.0019	0	0
10TimesK10	2	10 mM Tris 7.5	5	1.17349	1398.62	15	969.447	0.000312504	0.809512	0.002	0	0
10TimesK10	2	10 mM Tris 7.5	5	0.863484	996.533	11	690.744	0.000237473	0.774077	0.0026	0	0
10TimesK10	2	10 mM Tris 7.5	5	0.694513	645.718	7.8	447.578	0.000237091	0.734892	0.0038	0	0
10TimesK10	2	10 mM Tris 7.5	5	0.623128	505.742	8.4	350.554	0.000243681	0.686777	0.0055	0	0
10TimesK10	2	10 mM Tris 7.5	5	0.838548	882.231	9.6	611.516	0.000252971	0.779906	0.0029	0	0
10TimesK10	2	10 mM Tris 7.5	5	0.925364	1202.78	15	833.701	0.000225963	0.783115	0.0025	0	0
10TimesK10	3	10 mM Tris 7.5	5	0.748566	819.61	10	568.11	0.000216995	0.757435	0.0033	0	0
10TimesK10	3	10 mM Tris 7.5	5	0.694926	561.963	7.3	389.523	0.000272752	0.744891	0.0044	0	0
10TimesK10	3	10 mM Tris 7.5	5	0.745879	750.89	8.9	520.478	0.000235157	0.767388	0.0035	0	0
10TimesK10	3	10 mM Tris 7.5	5	0.742797	730.854	9.2	506.589	0.000239611	0.757071	0.0037	0	0
10TimesK10	3	10 mM Tris 7.5	5	0.757326	743.264	9.1	515.191	0.000244917	0.746312	0.0035	0	0
10TimesK10	3	10 mM Tris 7.5	5	0.886427	969.404	12	671.94	0.000257263	0.782412	0.0031	0	0
10TimesK10	3	10 mM Tris 7.5	5	0.694513	673.718	9.5	466.986	0.000227238	0.746974	0.0043	0	0
10TimesK10	3	10 mM Tris 7.5	5	0.76972	672.75	7.9	466.315	0.000279517	0.755558	0.0036	0	0
10TimesK10	3	10 mM Tris 7.5	5	0.629993	661.924	9.4	458.811	0.000190309	0.737268	0.0043	0	0
10TimesK10	3	10 mM Tris 7.5	5	0.766734	735.34	9.2	509.699	0.000253745	0.751912	0.0036	0	0
10TimesK10	3	10 mM Tris 7.5	5	0.752006	691.945	11	479.62	0.000259399	0.719936	0.0046	0	0
10TimesK18	1	10 mM Tris 7.5	5	0.585942	886.692	23	614.608	0.000122895	0.622061	0.0054	0	0
10TimesK18	1	10 mM Tris 7.5	5	0.57649	735.832	18	510.04	0.000143352	0.597409	0.0056	0	0
10TimesK18	1	10 mM Tris 7.5	5	0.508792	674.492	23	467.522	0.000121815	0.592119	0.0081	0	0
10TimesK18	1	10 mM Tris 7.5	5	0.707996	1101.76	25	763.681	0.000144402	0.698495	0.0044	0	0
10TimesK18	1	10 mM Tris 7.5	5	0.707996	1252.29	31	868.022	0.000127044	0.652515	0.0041	0	0
10TimesK18	1	10 mM Tris 7.5	5	0.763974	1831.55	57	1269.53	0.000101143	0.72395	0.0041	0	0
10TimesK18	1	10 mM Tris 7.5	5	0.552776	1017.82	27	705.499	9.52851e-05	0.685965	0.0055	0	0
10TimesK18	1	10 mM Tris 7.5	5	0.707511	1267.82	33	878.789	0.000125315	0.661483	0.0044	0	0
10TimesK18	2	10 mM Tris 7.5	5	0.577086	1230.27	45	852.755	8.59169e-05	0.586094	0.0056	0	0
10TimesK18	2	10 mM Tris 7.5	5	0.631078	1317.53	43	913.24	9.5941e-05	0.663338	0.0053	0	0
10TimesK18	2	10 mM Tris 7.5	5	0.681307	1401.53	51	971.468	0.000105119	0.653267	0.0055	0	0
10TimesK18	2	10 mM Tris 7.5	5	0.761724	1442.59	43	999.925	0.000127659	0.674757	0.0045	0	0
10TimesK18	2	10 mM Tris 7.5	5	0.498567	1030.76	39	714.467	7.65399e-05	0.630556	0.0072	0	0
10TimesK18	2	10 mM Tris 7.5	5	0.603264	1002.14	34	694.631	0.000115261	0.625811	0.0064	0	0
10TimesK18	2	10 mM Tris 7.5	5	0.472401	952.965	48	660.545	7.43263e-05	0.548826	0.0088	0	0
10TimesK18	2	10 mM Tris 7.5	5	0.656673	1266.53	47	877.889	0.000108064	0.635674	0.006	0	0
10TimesK18	2	10 mM Tris 7.5	5	0.591192	1098.47	41	761.401	0.000100987	0.635579	0.0067	0	0
10TimesK18	2	10 mM Tris 7.5	5	0.526696	968.056	45	671.005	9.0953e-05	0.572504	0.0084	0	0
10TimesK18	2	10 mM Tris 7.5	5	0.733715	1582.7	55	1097.05	0.000107957	0.62572	0.0045	0	0
10TimesK18	2	10 mM Tris 7.5	5	0.663435	1566.16	53	1085.58	8.91986e-05	0.667089	0.0047	0	0
10TimesK18	2	10 mM Tris 7.5	5	0.504046	1275.84	55	884.344	6.32036e-05	0.613149	0.0066	0	0
10TimesK18	3	10 mM Tris 7.5	5	0.514829	1153.4	47	799.473	7.29365e-05	0.555138	0.0062	0	0
10TimesK18	3	10 mM Tris 7.5	5	0.633793	1666.76	58	1155.31	7.64927e-05	0.633907	0.0043	0	0
10TimesK18	3	10 mM Tris 7.5	5	0.497878	951.217	47	659.333	8.2711e-05	0.501268	0.0079	0	0
10TimesK18	3	10 mM Tris 7.5	5	0.616771	1382.7	53	958.414	8.73208e-05	0.587153	0.0052	0	0
10TimesK18	3	10 mM Tris 7.5	5	0.642402	2045.79	91	1418.03	6.4025e-05	0.60123	0.0044	0	0
10TimesK18	3	10 mM Tris 7.5	5	0.81275	2430.91	82	1684.98	8.62466e-05	0.681363	0.0032	0	0
10TimesK18	3	10 mM Tris 7.5	5	0.474577	952.045	40	659.907	7.50848e-05	0.564907	0.0075	0	0
10TimesK18	3	10 mM Tris 7.5	5	0.838941	2708.25	90	1877.21	8.24843e-05	0.682466	0.0028	0	0
10TimesK18	3	10 mM Tris 7.5	5	0.47818	979.83	39	679.167	7.40678e-05	0.567887	0.007	0	0
10TimesK18	3	10 mM Tris 7.5	5	0.776013	1967.86	74	1364.02	9.71274e-05	0.658111	0.0042	0	0

## Sheet: S2
Peptide	Experiment_set	Buffer	MgCl2	Radius	Tau	Tau_std	Half_Life	Diffusion_Coefficient	A	A_std	c	c_std
10TimesK7	1	10 mM Tris 7.5	5	0.837535	362.665	2.8	251.381	0.000613899	0.766603	0.0032	0	0
10TimesK7	1	10 mM Tris 7.5	5	0.810517	325.431	3	225.571	0.000640713	0.768185	0.004	0	0
10TimesK7	1	10 mM Tris 7.5	5	0.648414	319.513	3.4	221.469	0.000417651	0.737358	0.0044	0	0
10TimesK7	1	10 mM Tris 7.5	5	0.729966	267.672	2.6	185.536	0.00063183	0.768955	0.0043	0	0
10TimesK7	1	10 mM Tris 7.5	5	0.704524	313.447	3	217.265	0.000502602	0.752414	0.0041	0	0
10TimesK7	1	10 mM Tris 7.5	5	0.785361	398.024	3.2	275.889	0.000491844	0.775156	0.0034	0	0
10TimesK7	1	10 mM Tris 7.5	5	0.838206	377.355	3.3	261.562	0.000590947	0.771428	0.0037	0	0
10TimesK7	1	10 mM Tris 7.5	5	0.838548	425.379	3.5	294.85	0.000524659	0.773969	0.0033	0	0
10TimesK7	1	10 mM Tris 7.5	5	0.814609	473.209	4	328.003	0.000445085	0.756373	0.0032	0	0
10TimesK8	1	10 mM Tris 7.5	5	0.838206	391.726	3.8	271.524	0.000569267	0.722167	0.0038	0	0
10TimesK8	1	10 mM Tris 7.5	5	0.742411	375.604	3.7	260.349	0.000465753	0.749185	0.004	0	0
10TimesK8	1	10 mM Tris 7.5	5	0.694513	315.873	3.4	218.947	0.00048467	0.73751	0.0045	0	0
10TimesK8	1	10 mM Tris 7.5	5	0.743954	413.633	3.9	286.709	0.000424692	0.74161	0.0038	0	0
10TimesK8	1	10 mM Tris 7.5	5	0.838548	493.409	4.3	342.005	0.00045232	0.767193	0.0033	0	0
10TimesK8	1	10 mM Tris 7.5	5	0.935228	486.958	3.6	337.534	0.000570086	0.797284	0.0029	0	0
10TimesK8	1	10 mM Tris 7.5	5	0.791758	400.913	3.3	277.892	0.000496286	0.768859	0.0034	0	0
10TimesK8	1	10 mM Tris 7.5	5	0.623128	352.061	3.9	244.03	0.000350053	0.717523	0.0045	0	0
10TimesK8	1	10 mM Tris 7.5	5	0.814257	438.697	3.9	304.081	0.000479685	0.742867	0.0034	0	0
10TimesK8	1	10 mM Tris 7.5	5	0.672273	333.939	3.3	231.469	0.000429558	0.750373	0.0042	0	0
10TimesK8	1	10 mM Tris 7.5	5	0.742411	398.051	3.9	275.908	0.000439488	0.739636	0.0039	0	0
10TimesK9	1	10 mM Tris 7.5	5	0.75841	757.068	10	524.759	0.000241141	0.715891	0.0036	0	0
10TimesK9	1	10 mM Tris 7.5	5	0.756483	700.148	9.6	485.306	0.000259421	0.704794	0.0039	0	0
10TimesK9	1	10 mM Tris 7.5	5	0.594379	445.46	6.4	308.769	0.000251719	0.6712	0.005	0	0
10TimesK9	1	10 mM Tris 7.5	5	0.729466	531.715	6.1	368.556	0.000317635	0.728991	0.004	0	0
10TimesK9	1	10 mM Tris 7.5	5	0.650661	549.354	6.8	380.783	0.000244599	0.718943	0.0041	0	0
10TimesK9	1	10 mM Tris 7.5	5	0.812317	667.626	7.6	462.763	0.0003137	0.737539	0.0035	0	0
10TimesK9	1	10 mM Tris 7.5	5	0.733955	695.94	7.8	482.389	0.000245677	0.730834	0.0033	0	0
10TimesK9	1	10 mM Tris 7.5	5	0.891569	965.725	11	669.389	0.000261249	0.758237	0.0027	0	0
10TimesK10	1	10 mM Tris 7.5	5	0.718861	530.408	5.5	367.651	0.000309227	0.732623	0.0036	0	0
10TimesK10	1	10 mM Tris 7.5	5	0.838206	682.851	6.5	473.316	0.000326567	0.757527	0.0029	0	0
10TimesK10	1	10 mM Tris 7.5	5	0.57477	297.218	3.9	206.016	0.000352785	0.698664	0.0053	0	0
10TimesK10	1	10 mM Tris 7.5	5	0.76636	630.22	6.4	436.835	0.000295781	0.745341	0.0033	0	0
10TimesK10	1	10 mM Tris 7.5	5	0.718462	611.38	6.8	423.776	0.000267975	0.734175	0.0035	0	0
10TimesK10	1	10 mM Tris 7.5	5	0.526872	353.558	5.5	245.068	0.000249199	0.661476	0.0058	0	0
10TimesK10	1	10 mM Tris 7.5	5	0.598718	375.969	5	260.602	0.000302615	0.675325	0.005	0	0
10TimesK10	1	10 mM Tris 7.5	5	0.743954	500.343	5.1	346.811	0.000351093	0.741817	0.0037	0	0
10TimesK10	1	10 mM Tris 7.5	5	0.96064	951.649	8.3	659.633	0.000307781	0.793119	0.0022	0	0
10TimesK10	1	10 mM Tris 7.5	5	0.772324	484.475	5.3	335.813	0.000390773	0.750548	0.0041	0	0
10TimesK10	1	10 mM Tris 7.5	5	0.790308	625.936	6.1	433.865	0.000316709	0.757621	0.0032	0	0
10TimesK18	1	10 mM Tris 7.5	5	0.455656	642.908	22	445.63	0.0001025	0.617608	0.0088	0	0
10TimesK18	1	10 mM Tris 7.5	5	0.407129	626.608	23	434.332	8.39584e-05	0.604994	0.0096	0	0
10TimesK18	1	10 mM Tris 7.5	5	0.576762	1446.46	49	1002.61	7.29937e-05	0.697904	0.0053	0	0
10TimesK18	1	10 mM Tris 7.5	5	0.431742	738.345	22	511.781	8.01285e-05	0.663923	0.0077	0	0
10TimesK18	1	10 mM Tris 7.5	5	0.38318	425.539	11	294.961	0.000109512	0.646058	0.0086	0	0
10TimesK18	1	10 mM Tris 7.5	5	0.599197	1661.29	52	1151.52	6.85947e-05	0.723414	0.0045	0	0
10TimesK18	1	10 mM Tris 7.5	5	0.526872	1381.61	46	957.659	6.37709e-05	0.707336	0.0055	0	0
10TimesK18	1	10 mM Tris 7.5	5	0.767855	2004.84	56	1389.65	9.33418e-05	0.761929	0.0035	0	0
10TimesK7	2	10 mM Tris 7.5	5	0.527416	181.152	2.6	125.565	0.000487372	0.701918	0.0056	0	0
10TimesK7	2	10 mM Tris 7.5	5	0.709222	288.841	2.8	200.209	0.000552717	0.740979	0.0042	0	0
10TimesK7	2	10 mM Tris 7.5	5	0.550821	214.949	2.9	148.991	0.000448005	0.68037	0.0052	0	0
10TimesK7	2	10 mM Tris 7.5	5	0.648388	294.635	3	204.226	0.000452878	0.744232	0.0043	0	0
10TimesK7	2	10 mM Tris 7.5	5	0.761103	373.102	3.3	258.615	0.000492784	0.744098	0.0036	0	0
10TimesK7	2	10 mM Tris 7.5	5	0.779714	281.16	2.4	194.885	0.000686302	0.743906	0.0037	0	0
10TimesK7	2	10 mM Tris 7.5	5	0.790671	345.998	2.9	239.827	0.000573476	0.740217	0.0035	0	0
10TimesK7	2	10 mM Tris 7.5	5	0.817421	416.812	3.6	288.912	0.000508802	0.737747	0.0034	0	0
10TimesK7	2	10 mM Tris 7.5	5	0.793567	384.53	3.3	266.536	0.000519799	0.744583	0.0034	0	0
10TimesK7	2	10 mM Tris 7.5	5	0.791758	325.517	3.7	225.631	0.000611236	0.663142	0.0043	0	0
10TimesK8	2	10 mM Tris 7.5	5	0.634076	320.475	3.4	222.137	0.000398186	0.71925	0.0044	0	0
10TimesK8	2	10 mM Tris 7.5	5	0.796093	447.329	3.8	310.065	0.000449673	0.747894	0.0033	0	0
10TimesK8	2	10 mM Tris 7.5	5	0.76972	450.088	4.1	311.977	0.000417797	0.725512	0.0034	0	0
10TimesK8	2	10 mM Tris 7.5	5	0.670565	339.5	3.6	235.323	0.000420377	0.712969	0.0042	0	0
10TimesK8	2	10 mM Tris 7.5	5	0.662389	348.259	3.8	241.395	0.000399872	0.711041	0.0043	0	0
10TimesK8	2	10 mM Tris 7.5	5	0.672273	340.577	3.5	236.07	0.000421185	0.719546	0.0042	0	0
10TimesK8	2	10 mM Tris 7.5	5	0.598718	278.765	3.4	193.225	0.000408135	0.695183	0.005	0	0
10TimesK8	2	10 mM Tris 7.5	5	0.810374	400.012	3.5	277.267	0.000521068	0.753979	0.0035	0	0
10TimesK8	2	10 mM Tris 7.5	5	0.86746	523.044	4.2	362.547	0.000456623	0.743641	0.0029	0	0
10TimesK8	2	10 mM Tris 7.5	5	0.761103	421.333	3.5	292.046	0.000436373	0.747747	0.0033	0	0
10TimesK8	2	10 mM Tris 7.5	5	0.600631	276.632	3.3	191.747	0.000413915	0.696583	0.0049	0	0
10TimesK8	2	10 mM Tris 7.5	5	0.626798	294.728	3.1	204.29	0.000423089	0.718989	0.0044	0	0
10TimesK9	2	10 mM Tris 7.5	5	0.598718	222.788	2.5	154.425	0.000510681	0.660616	0.0042	0	0
10TimesK9	2	10 mM Tris 7.5	5	0.503493	217.183	3.2	150.54	0.000370474	0.585186	0.005	0	0
10TimesK9	2	10 mM Tris 7.5	5	0.772324	378.769	3.2	262.543	0.000499829	0.663773	0.0031	0	0
10TimesK9	2	10 mM Tris 7.5	5	0.672273	389.766	3.9	270.165	0.000368032	0.654129	0.0035	0	0
10TimesK9	2	10 mM Tris 7.5	5	0.623128	324.775	3.4	225.117	0.000379462	0.643079	0.0038	0	0
10TimesK9	2	10 mM Tris 7.5	5	0.624507	330.979	3.4	229.417	0.000373999	0.664484	0.0039	0	0
10TimesK9	2	10 mM Tris 7.5	5	0.622667	304.102	3.8	210.788	0.000404659	0.619274	0.0044	0	0
10TimesK9	2	10 mM Tris 7.5	5	0.886103	591.028	4.7	409.669	0.000421656	0.707071	0.0025	0	0
10TimesK9	2	10 mM Tris 7.5	5	0.670992	415.721	4.7	288.156	0.00034374	0.615686	0.0037	0	0
10TimesK9	2	10 mM Tris 7.5	5	0.886103	618.634	5	428.804	0.00040284	0.715681	0.0025	0	0
10TimesK9	2	10 mM Tris 7.5	5	0.766734	527.389	5.2	365.558	0.000353798	0.658452	0.0031	0	0
10TimesK9	2	10 mM Tris 7.5	5	0.791758	607.734	5.8	421.249	0.000327393	0.670966	0.0028	0	0
10TimesK10	2	10 mM Tris 7.5	5	0.5529	292.28	3.8	202.593	0.000331964	0.679187	0.0051	0	0
10TimesK10	2	10 mM Tris 7.5	5	0.677373	340.638	3.4	236.112	0.000427523	0.725671	0.0041	0	0
10TimesK10	2	10 mM Tris 7.5	5	0.650595	322.969	3.4	223.865	0.000415966	0.734348	0.0044	0	0
10TimesK10	2	10 mM Tris 7.5	5	0.670565	359.964	3.5	249.508	0.000396478	0.742081	0.004	0	0
10TimesK10	2	10 mM Tris 7.5	5	0.691202	274.818	2.7	190.49	0.000551775	0.746261	0.0043	0	0
10TimesK10	2	10 mM Tris 7.5	5	0.910052	609.594	5.1	422.538	0.000431211	0.750545	0.0028	0	0
10TimesK10	2	10 mM Tris 7.5	5	0.670992	358.165	3.7	248.261	0.000398978	0.725039	0.0042	0	0
10TimesK10	2	10 mM Tris 7.5	5	0.8132	494.459	4.2	342.733	0.000424484	0.745047	0.0031	0	0
10TimesK10	2	10 mM Tris 7.5	5	0.846716	552.4	4.5	382.894	0.000411926	0.763669	0.0029	0	0
10TimesK10	2	10 mM Tris 7.5	5	0.838206	498.485	4.1	345.524	0.000447349	0.737201	0.003	0	0
10TimesK10	2	10 mM Tris 7.5	5	0.599197	319.383	3.8	221.38	0.0003568	0.675865	0.0046	0	0
10TimesK18	2	10 mM Tris 7.5	5	0.455026	827.082	23	573.29	7.9455e-05	0.657158	0.0064	0	0
10TimesK18	2	10 mM Tris 7.5	5	0.599197	1213.07	32	840.835	9.39402e-05	0.675	0.0047	0	0
10TimesK18	2	10 mM Tris 7.5	5	0.704761	2015.34	82	1396.93	7.82226e-05	0.656615	0.0044	0	0
10TimesK18	2	10 mM Tris 7.5	5	0.647059	824.366	14	571.407	0.0001612	0.727521	0.0043	0	0
10TimesK18	2	10 mM Tris 7.5	5	0.579243	1227.07	31	850.541	8.67857e-05	0.698461	0.0046	0	0
10TimesK18	2	10 mM Tris 7.5	5	0.622667	1147.38	27	795.301	0.000107251	0.697023	0.0045	0	0
10TimesK18	2	10 mM Tris 7.5	5	0.603014	1232.07	23	854.005	9.36736e-05	0.854716	0.0041	0	0
10TimesK18	2	10 mM Tris 7.5	5	0.610575	1310.91	40	908.653	9.02617e-05	0.65996	0.0049	0	0
10TimesK18	3	10 mM Tris 7.5	5	0.455656	525.555	12	364.287	0.000125387	0.63583	0.0069	0	0
10TimesK18	3	10 mM Tris 7.5	5	0.622667	1039.44	22	720.487	0.000118388	0.707369	0.0044	0	0
10TimesK18	3	10 mM Tris 7.5	5	0.502924	727.742	19	504.432	0.000110312	0.597556	0.0062	0	0
10TimesK18	3	10 mM Tris 7.5	5	0.647059	1175.08	30	814.504	0.000113088	0.659963	0.0045	0	0
10TimesK18	3	10 mM Tris 7.5	5	0.479573	729.94	18	505.956	0.000100005	0.649252	0.0062	0	0
10TimesK18	3	10 mM Tris 7.5	5	0.526872	787.677	19	545.976	0.000111856	0.643846	0.0056	0	0
10TimesK18	3	10 mM Tris 7.5	5	0.575268	814.663	20	564.681	0.000128932	0.618154	0.0053	0	0
10TimesK18	3	10 mM Tris 7.5	5	0.57477	958.543	23	664.411	0.000109389	0.663905	0.0051	0	0
10TimesK7	3	10 mM Tris 7.5	5	0.98219	390.179	2.8	270.452	0.000784737	0.762426	0.0029	0	0
10TimesK7	3	10 mM Tris 7.5	5	0.694513	268.127	2.7	185.851	0.000570976	0.710633	0.0041	0	0
10TimesK7	3	10 mM Tris 7.5	5	0.815665	318.399	2.5	220.697	0.000663208	0.747875	0.0034	0	0
10TimesK7	3	10 mM Tris 7.5	5	0.790308	282.098	2.4	195.535	0.000702734	0.746341	0.0037	0	0
10TimesK7	3	10 mM Tris 7.5	5	0.720057	281.733	2.8	195.282	0.000584108	0.708096	0.0042	0	0
10TimesK7	3	10 mM Tris 7.5	5	0.76636	280.508	2.3	194.433	0.000664534	0.752992	0.0037	0	0
10TimesK7	3	10 mM Tris 7.5	5	0.886427	423.099	3.2	293.27	0.000589442	0.753307	0.003	0	0
10TimesK8	3	10 mM Tris 7.5	5	0.646616	268.307	3.1	185.976	0.000494604	0.691556	0.0046	0	0
10TimesK8	3	10 mM Tris 7.5	5	0.862155	393.713	3.3	272.901	0.000599221	0.714152	0.0032	0	0
10TimesK8	3	10 mM Tris 7.5	5	0.694513	323.667	3.1	224.349	0.000472999	0.711967	0.0039	0	0
10TimesK8	3	10 mM Tris 7.5	5	0.670992	265.047	2.9	183.717	0.00053915	0.687152	0.0044	0	0
10TimesK8	3	10 mM Tris 7.5	5	0.647059	253.568	2.8	175.76	0.000524072	0.69821	0.0045	0	0
10TimesK8	3	10 mM Tris 7.5	5	0.76636	335.671	3	232.669	0.000555328	0.719555	0.0037	0	0
10TimesK8	3	10 mM Tris 7.5	5	0.814257	342.108	3.1	237.131	0.000615116	0.71478	0.0037	0	0
10TimesK8	3	10 mM Tris 7.5	5	0.718462	314.18	3.1	217.773	0.000521466	0.675958	0.0039	0	0
10TimesK8	3	10 mM Tris 7.5	5	0.742411	313.347	3	217.195	0.000558291	0.691251	0.0038	0	0
10TimesK8	3	10 mM Tris 7.5	5	0.742411	308.907	3	214.118	0.000566315	0.705557	0.0039	0	0
10TimesK9	3	10 mM Tris 7.5	5	0.889011	715.833	7.4	496.178	0.000350429	0.706708	0.0029	0	0
10TimesK9	3	10 mM Tris 7.5	5	0.843662	860.984	10	596.789	0.000262385	0.731961	0.0031	0	0
10TimesK9	3	10 mM Tris 7.5	5	1.07796	1310.18	16	908.148	0.000281495	0.735557	0.0023	0	0
10TimesK9	3	10 mM Tris 7.5	5	0.814257	800.459	10	554.836	0.000262894	0.713212	0.0033	0	0
10TimesK9	3	10 mM Tris 7.5	5	0.838206	923.67	15	640.239	0.000241425	0.681964	0.0037	0	0
10TimesK9	3	10 mM Tris 7.5	5	0.886103	935.979	12	648.771	0.000266256	0.729785	0.003	0	0
10TimesK9	3	10 mM Tris 7.5	5	0.694513	598.241	7.9	414.669	0.000255907	0.689261	0.004	0	0
10TimesK9	3	10 mM Tris 7.5	5	0.766734	765.469	11	530.582	0.000243758	0.687685	0.0036	0	0
10TimesK10	3	10 mM Tris 7.5	5	0.694926	271.402	2.9	188.121	0.000564758	0.687971	0.0042	0	0
10TimesK10	3	10 mM Tris 7.5	5	0.718861	340.957	3.3	236.333	0.000481047	0.690859	0.0038	0	0
10TimesK10	3	10 mM Tris 7.5	5	0.863484	545.929	4.9	378.409	0.00043348	0.71188	0.003	0	0
10TimesK10	3	10 mM Tris 7.5	5	0.646616	296.712	3.4	205.665	0.000447255	0.675884	0.0045	0	0
10TimesK10	3	10 mM Tris 7.5	5	0.910052	601.432	5.3	416.881	0.000437062	0.717478	0.0028	0	0
10TimesK10	3	10 mM Tris 7.5	5	0.742411	425.996	4.2	295.278	0.000410658	0.694178	0.0036	0	0
10TimesK10	3	10 mM Tris 7.5	5	0.670565	322.685	3.6	223.669	0.000442282	0.678637	0.0043	0	0
10TimesK10	3	10 mM Tris 7.5	5	0.814257	409.436	3.9	283.799	0.000513966	0.679808	0.0035	0	0
10TimesK10	3	10 mM Tris 7.5	5	0.670565	296.717	3.6	205.668	0.000480991	0.641265	0.0045	0	0
10TimesK10	3	10 mM Tris 7.5	5	0.718462	288.677	2.9	200.096	0.000567534	0.698093	0.0041	0	0

## Sheet: AC9
Peptide	Experiment_set	Buffer	MgCl2	Radius	Tau	Tau_std	Half_Life	Diffusion_Coefficient	A	A_std	c	c_std
10TimesK7	1	10 mM Tris 7.5	5	0.694926	17.5024	0.23	12.1317	0.00875743	0.722284	0.0056	0.0457836	0.0012
10TimesK7	1	10 mM Tris 7.5	5	0.623128	15.5763	0.28	10.7967	0.007912	0.692827	0.0075	0.0334108	0.0015
10TimesK7	1	10 mM Tris 7.5	5	0.718462	17.8533	0.26	12.375	0.00917671	0.691063	0.0059	0.0423949	0.0013
10TimesK7	1	10 mM Tris 7.5	5	0.622667	15.264	0.25	10.5802	0.00806195	0.727066	0.0073	0.0345041	0.0014
10TimesK7	1	10 mM Tris 7.5	5	0.742797	17.4629	0.25	12.1043	0.0100282	0.726422	0.0061	0.0454173	0.0013
10TimesK7	1	10 mM Tris 7.5	5	0.886427	21.6202	0.23	14.986	0.0115351	0.729309	0.0044	0.0580184	0.0012
10TimesK7	1	10 mM Tris 7.5	5	0.839573	31.4861	0.38	21.8245	0.00710551	0.706868	0.0041	0.0561768	0.0016
10TimesK7	1	10 mM Tris 7.5	5	0.843662	32.0634	0.37	22.2247	0.0070457	0.703437	0.0039	0.0660035	0.0016
10TimesK7	1	10 mM Tris 7.5	5	0.883186	25.3157	0.26	17.5475	0.00977937	0.726828	0.004	0.0660522	0.0012
10TimesK7	1	10 mM Tris 7.5	5	0.815665	21.7999	0.26	15.1106	0.00968647	0.713825	0.0049	0.045664	0.0013
10TimesK7	1	10 mM Tris 7.5	5	0.742797	18.4114	0.26	12.7618	0.00951154	0.6705	0.0055	0.0732942	0.0012
10TimesK7	2	10 mM Tris 7.5	5	0.551341	12.1851	0.27	8.44606	0.00791789	0.676108	0.0092	0.0315689	0.0015
10TimesK7	2	10 mM Tris 7.5	5	0.694926	15.6419	0.25	10.8421	0.00979907	0.706586	0.0067	0.0399918	0.0013
10TimesK7	2	10 mM Tris 7.5	5	1.05374	33.6442	0.31	23.3204	0.0104751	0.709488	0.0031	0.0829024	0.0013
10TimesK7	2	10 mM Tris 7.5	5	0.599197	14.0005	0.29	9.70438	0.00813944	0.676415	0.0085	0.0354857	0.0016
10TimesK7	2	10 mM Tris 7.5	5	0.670565	17.8299	0.28	12.3587	0.00800442	0.704236	0.0066	0.0439864	0.0015
10TimesK7	2	10 mM Tris 7.5	5	0.743954	16.8372	0.23	11.6707	0.0104333	0.730104	0.006	0.0443546	0.0013
10TimesK7	2	10 mM Tris 7.5	5	0.694513	13.3991	0.25	9.28756	0.0114257	0.704067	0.008	0.0424598	0.0014
10TimesK7	2	10 mM Tris 7.5	5	0.718861	18.6337	0.28	12.9159	0.00880214	0.702522	0.0062	0.0417668	0.0014
10TimesK7	2	10 mM Tris 7.5	5	0.648388	20.2594	0.35	14.0428	0.00658626	0.659776	0.0065	0.0558856	0.0016
10TimesK7	3	10 mM Tris 7.5	5	0.863484	18.7251	0.22	12.9793	0.0126381	0.7388	0.005	0.0365424	0.0012
10TimesK7	3	10 mM Tris 7.5	5	1.00613	22.9296	0.22	15.8936	0.0140123	0.750974	0.0039	0.0440893	0.0011
10TimesK7	3	10 mM Tris 7.5	5	0.529045	10.7569	0.28	7.45611	0.00825839	0.625341	0.01	0.0273549	0.0016
10TimesK7	3	10 mM Tris 7.5	5	0.742797	16.5923	0.24	11.5009	0.0105544	0.713396	0.0061	0.0420097	0.0013
10TimesK7	3	10 mM Tris 7.5	5	0.742797	17.3691	0.25	12.0393	0.0100823	0.728245	0.0061	0.0424926	0.0013
10TimesK7	3	10 mM Tris 7.5	5	0.981898	23.2132	0.24	16.0902	0.0131824	0.719235	0.0041	0.0608206	0.0011
10TimesK7	3	10 mM Tris 7.5	5	0.839573	18.0369	0.22	12.5022	0.0124038	0.733973	0.0053	0.0372592	0.0012
10TimesK7	3	10 mM Tris 7.5	5	0.766734	17.9244	0.24	12.4243	0.0104098	0.736278	0.0059	0.0359698	0.0013
10TimesK8	1	10 mM Tris 7.5	5	0.728372	17.725	0.23	12.286	0.00949989	0.740871	0.0057	0.0275428	0.0012
10TimesK8	1	10 mM Tris 7.5	5	0.839573	27.881	0.29	19.3257	0.00802427	0.728187	0.004	0.0473316	0.0013
10TimesK8	1	10 mM Tris 7.5	5	0.550821	12.8291	0.24	8.89245	0.00750624	0.716701	0.0084	0.0245668	0.0015
10TimesK8	1	10 mM Tris 7.5	5	0.57477	15.1074	0.29	10.4716	0.00694057	0.688785	0.0081	0.0308393	0.0016
10TimesK8	1	10 mM Tris 7.5	5	0.550821	13.6091	0.3	9.43313	0.007076	0.696533	0.0094	0.0236388	0.0017
10TimesK8	1	10 mM Tris 7.5	5	0.623128	15.244	0.27	10.5663	0.00808448	0.719683	0.0078	0.0283356	0.0015
10TimesK8	1	10 mM Tris 7.5	5	0.791758	20.7247	0.26	14.3653	0.0096005	0.734839	0.0052	0.0580904	0.0013
10TimesK8	1	10 mM Tris 7.5	5	0.742797	19.1603	0.27	13.2809	0.00913975	0.726301	0.006	0.0390578	0.0014
10TimesK8	1	10 mM Tris 7.5	5	0.647059	16.9099	0.26	11.721	0.00785861	0.706247	0.0066	0.0417146	0.0014
10TimesK8	2	10 mM Tris 7.5	5	0.670992	18.9661	0.25	13.1463	0.0075345	0.716757	0.0056	0.0272707	0.0013
10TimesK8	2	10 mM Tris 7.5	5	0.694926	15.3236	0.22	10.6215	0.0100026	0.706631	0.0062	0.0533959	0.0012
10TimesK8	2	10 mM Tris 7.5	5	0.677373	16.3226	0.25	11.314	0.00892202	0.696005	0.0064	0.0440665	0.0013
10TimesK8	2	10 mM Tris 7.5	5	0.598718	14.0459	0.26	9.73588	0.00810014	0.678561	0.0078	0.0369477	0.0014
10TimesK8	2	10 mM Tris 7.5	5	0.76972	28.4447	0.38	19.7164	0.00661091	0.682765	0.0046	0.0480374	0.0016
10TimesK8	2	10 mM Tris 7.5	5	0.629993	16.9157	0.28	11.7251	0.00744693	0.6848	0.0068	0.0344082	0.0014
10TimesK8	2	10 mM Tris 7.5	5	0.912884	34.0379	0.39	23.5933	0.00777079	0.674711	0.0036	0.071416	0.0015
10TimesK8	2	10 mM Tris 7.5	5	0.935228	39.1061	0.47	27.1063	0.00709884	0.658934	0.0034	0.0860589	0.0018
10TimesK8	2	10 mM Tris 7.5	5	0.862155	24.6906	0.27	17.1142	0.0095551	0.740645	0.0043	0.0323014	0.0013
10TimesK8	2	10 mM Tris 7.5	5	0.718462	15.8702	0.25	11.0004	0.0103234	0.721172	0.0067	0.0289805	0.0014
10TimesK8	3	10 mM Tris 7.5	5	0.935228	32.2119	0.33	22.3276	0.00861818	0.738705	0.0036	0.031063	0.0014
10TimesK8	3	10 mM Tris 7.5	5	0.694513	17.2305	0.26	11.9433	0.00888506	0.700934	0.0063	0.0443021	0.0013
10TimesK8	3	10 mM Tris 7.5	5	0.648388	21.6631	0.35	15.0157	0.00615951	0.660934	0.0061	0.0422976	0.0016
10TimesK8	3	10 mM Tris 7.5	5	0.772324	16.4266	0.2	11.3861	0.0115252	0.752906	0.0056	0.0358763	0.0012
10TimesK8	3	10 mM Tris 7.5	5	0.910052	34.8589	0.38	24.1623	0.00754078	0.685645	0.0034	0.0727534	0.0015
10TimesK8	3	10 mM Tris 7.5	5	0.670565	16.8274	0.27	11.6639	0.00848129	0.685906	0.0065	0.044781	0.0014
10TimesK8	3	10 mM Tris 7.5	5	0.718861	17.0321	0.23	11.8058	0.00962981	0.717865	0.0057	0.0410951	0.0012
10TimesK8	3	10 mM Tris 7.5	5	0.865143	19.7091	0.22	13.6613	0.0120533	0.738905	0.0047	0.0495372	0.0011
10TimesK8	3	10 mM Tris 7.5	5	0.670565	14.5565	0.23	10.0898	0.00980444	0.706107	0.0069	0.0407053	0.0013
10TimesK8	3	10 mM Tris 7.5	5	1.10164	34.7069	0.29	24.057	0.0110985	0.737292	0.0028	0.0695122	0.0013
10TimesK8	3	10 mM Tris 7.5	5	0.742411	19.5382	0.25	13.5429	0.00895365	0.710538	0.0054	0.0352338	0.0013
10TimesK9	1	10 mM Tris 7.5	5	0.76636	33.8089	0.35	23.4346	0.00551355	0.702258	0.0034	0.0560297	0.0015
10TimesK9	1	10 mM Tris 7.5	5	0.819873	34.1245	0.33	23.6533	0.00625208	0.742043	0.0033	0.0445465	0.0015
10TimesK9	1	10 mM Tris 7.5	5	0.790671	36.2126	0.41	25.1007	0.00547935	0.709803	0.0036	0.0423467	0.0017
10TimesK9	1	10 mM Tris 7.5	5	0.626798	20.1357	0.32	13.957	0.0061928	0.650172	0.0061	0.0383201	0.0015
10TimesK9	1	10 mM Tris 7.5	5	0.766734	32.9718	0.36	22.8543	0.00565905	0.715698	0.0037	0.0454033	0.0015
10TimesK9	1	10 mM Tris 7.5	5	0.622667	19.7651	0.3	13.7002	0.006226	0.679577	0.006	0.0397956	0.0014
10TimesK9	1	10 mM Tris 7.5	5	0.743954	38.2527	0.46	26.5148	0.00459227	0.666842	0.0035	0.07222	0.0018
10TimesK9	1	10 mM Tris 7.5	5	0.670992	33.3499	0.43	23.1164	0.00428487	0.6771	0.0041	0.0579092	0.0017
10TimesK9	1	10 mM Tris 7.5	5	0.598718	23.3891	0.35	16.2121	0.0048644	0.679266	0.0056	0.0407268	0.0015
10TimesK9	1	10 mM Tris 7.5	5	0.790308	31.2792	0.35	21.6811	0.00633774	0.705063	0.0038	0.047279	0.0015
10TimesK9	1	10 mM Tris 7.5	5	0.720057	30.9131	0.37	21.4273	0.00532339	0.686538	0.004	0.0489603	0.0015
10TimesK9	2	10 mM Tris 7.5	5	0.959146	52.2865	0.54	36.2423	0.00558441	0.697686	0.0025	0.0779593	0.002
10TimesK9	2	10 mM Tris 7.5	5	0.696163	32.9845	0.4	22.8631	0.00466347	0.699296	0.004	0.0517067	0.0017
10TimesK9	2	10 mM Tris 7.5	5	0.694513	25.819	0.33	17.8964	0.00592952	0.704187	0.0048	0.0505217	0.0015
10TimesK9	2	10 mM Tris 7.5	5	0.742411	31.8006	0.36	22.0425	0.00550111	0.686194	0.0037	0.0472044	0.0015
10TimesK9	2	10 mM Tris 7.5	5	0.793567	24.7731	0.28	17.1714	0.00806833	0.714064	0.0043	0.0646673	0.0013
10TimesK9	2	10 mM Tris 7.5	5	0.718462	25.0898	0.29	17.3909	0.00652992	0.722607	0.0045	0.0389832	0.0014
10TimesK9	2	10 mM Tris 7.5	5	0.622667	26.753	0.39	18.5438	0.00459977	0.659317	0.005	0.0498412	0.0016
10TimesK9	2	10 mM Tris 7.5	5	0.772324	31.0927	0.35	21.5518	0.00608888	0.713759	0.004	0.0440159	0.0015
10TimesK9	2	10 mM Tris 7.5	5	0.718462	31.5437	0.43	21.8644	0.00519388	0.698065	0.0046	0.0218087	0.0018
10TimesK9	2	10 mM Tris 7.5	5	1.03007	44.0334	0.37	30.5216	0.00764808	0.731569	0.0024	0.0714717	0.0015
10TimesK9	3	10 mM Tris 7.5	5	0.911312	31.9696	0.3	22.1596	0.00824507	0.730585	0.0033	0.0560041	0.0013
10TimesK9	3	10 mM Tris 7.5	5	0.550821	18.8849	0.34	13.09	0.00509921	0.673036	0.0071	0.0398605	0.0016
10TimesK9	3	10 mM Tris 7.5	5	1.00013	55.1932	0.54	38.257	0.00575206	0.695917	0.0023	0.0839526	0.002
10TimesK9	3	10 mM Tris 7.5	5	0.745879	31.7957	0.39	22.0391	0.0055535	0.70331	0.0041	0.0442474	0.0016
10TimesK9	3	10 mM Tris 7.5	5	0.742797	34.7299	0.43	24.0729	0.00504237	0.688355	0.0039	0.0551734	0.0017
10TimesK9	3	10 mM Tris 7.5	5	0.791758	32.0037	0.33	22.1833	0.00621702	0.82922	0.004	0.0601133	0.0017
10TimesK9	3	10 mM Tris 7.5	5	0.793567	34.6332	0.45	24.0059	0.00577128	0.650384	0.0039	0.0495941	0.0017
10TimesK9	3	10 mM Tris 7.5	5	0.823015	30.739	0.38	21.3067	0.00699394	0.671265	0.0041	0.0414991	0.0015
10TimesK9	3	10 mM Tris 7.5	5	0.76636	28.7406	0.33	19.9214	0.00648585	0.682954	0.004	0.0524953	0.0014
10TimesK9	3	10 mM Tris 7.5	5	0.718861	32.4786	0.4	22.5124	0.00504999	0.671059	0.004	0.0495159	0.0016
10TimesK10	1	10 mM Tris 7.5	5	0.599197	16.2916	0.28	11.2925	0.00699477	0.687236	0.0071	0.0305876	0.0015
10TimesK10	1	10 mM Tris 7.5	5	0.540308	15.4998	0.29	10.7437	0.00597796	0.669853	0.0077	0.0365453	0.0015
10TimesK10	1	10 mM Tris 7.5	5	0.934308	33.8225	0.32	23.444	0.00819164	0.731223	0.0032	0.0576911	0.0014
10TimesK10	1	10 mM Tris 7.5	5	0.791758	23.4465	0.26	16.2519	0.00848602	0.721427	0.0044	0.0543205	0.0012
10TimesK10	1	10 mM Tris 7.5	5	0.623128	22.0811	0.34	15.3054	0.00558124	0.631965	0.0054	0.0368188	0.0014
10TimesK10	1	10 mM Tris 7.5	5	0.814609	26.1662	0.28	18.137	0.00804926	0.71838	0.004	0.046846	0.0013
10TimesK10	1	10 mM Tris 7.5	5	0.825798	24.4829	0.25	16.9702	0.0088406	0.746599	0.0041	0.037538	0.0012
10TimesK10	1	10 mM Tris 7.5	5	0.598718	15.0305	0.26	10.4184	0.00756953	0.692056	0.0074	0.0219719	0.0014
10TimesK10	2	10 mM Tris 7.5	5	0.791758	35.2244	0.4	24.4157	0.00564858	0.698552	0.0036	0.0556546	0.0016
10TimesK10	2	10 mM Tris 7.5	5	0.575268	15.7177	0.27	10.8947	0.00668264	0.697827	0.0072	0.0495109	0.0014
10TimesK10	2	10 mM Tris 7.5	5	0.696163	23.1068	0.28	16.0164	0.00665702	0.716409	0.0048	0.0351369	0.0013
10TimesK10	2	10 mM Tris 7.5	5	0.790671	30.9452	0.34	21.4496	0.00641204	0.732998	0.0039	0.0460663	0.0015
10TimesK10	2	10 mM Tris 7.5	5	0.862487	26.3236	0.26	18.2461	0.00896927	0.755503	0.0039	0.0470556	0.0012
10TimesK10	2	10 mM Tris 7.5	5	0.815665	27.3769	0.33	18.9762	0.00771322	0.720869	0.0045	0.05635	0.0015
10TimesK10	2	10 mM Tris 7.5	5	0.5529	14.7072	0.32	10.1942	0.00659721	0.671163	0.0089	0.0324629	0.0017
10TimesK10	2	10 mM Tris 7.5	5	0.748566	31.2586	0.42	21.6668	0.00568968	0.689269	0.0045	0.051679	0.0017
10TimesK10	2	10 mM Tris 7.5	5	0.722046	28.444	0.32	19.7159	0.00581749	0.715037	0.0042	0.0392315	0.0014
10TimesK10	2	10 mM Tris 7.5	5	0.69822	26.4461	0.31	18.3311	0.00585086	0.724256	0.0045	0.0337485	0.0014
10TimesK10	2	10 mM Tris 7.5	5	0.670992	21.4327	0.28	14.856	0.00666739	0.708567	0.0052	0.04616	0.0013
10TimesK10	3	10 mM Tris 7.5	5	0.748566	32.458	0.38	22.4982	0.00547943	0.681541	0.0038	0.0646834	0.0015
10TimesK10	3	10 mM Tris 7.5	5	0.742411	33.7218	0.42	23.3742	0.0051877	0.677551	0.004	0.0562927	0.0017
10TimesK10	3	10 mM Tris 7.5	5	0.839573	44.046	0.47	30.5304	0.00507935	0.682394	0.0028	0.0924094	0.0018
10TimesK10	3	10 mM Tris 7.5	5	0.983066	51.718	0.55	35.8482	0.00593091	0.680475	0.0025	0.0915704	0.002
10TimesK10	3	10 mM Tris 7.5	5	0.743954	35.3252	0.47	24.4856	0.00497285	0.648087	0.0039	0.0742794	0.0018
10TimesK10	3	10 mM Tris 7.5	5	0.76636	40.8425	0.54	28.3099	0.00456405	0.615006	0.0033	0.111339	0.0019
10TimesK10	3	10 mM Tris 7.5	5	0.807893	26.3344	0.28	18.2536	0.0078665	0.722484	0.004	0.0536595	0.0013
10TimesK10	3	10 mM Tris 7.5	5	0.743954	34.3504	0.43	23.8099	0.00511397	0.742461	0.0043	0.0156534	0.0019
10TimesK10	3	10 mM Tris 7.5	5	0.551341	11.6227	0.27	8.05622	0.00830104	0.66118	0.0095	0.0170509	0.0015
10TimesK10	3	10 mM Tris 7.5	5	0.791758	42.6557	0.5	29.5667	0.00466451	0.671278	0.0032	0.0795157	0.0019
10TimesK18	1	10 mM Tris 7.5	5	0.600631	34.4941	0.55	23.9095	0.00331947	0.584306	0.0043	0.0787148	0.0019
10TimesK18	1	10 mM Tris 7.5	5	0.503493	28.4829	0.55	19.7429	0.00282488	0.61614	0.0061	0.0641104	0.0021
10TimesK18	1	10 mM Tris 7.5	5	0.72482	61.987	0.95	42.9661	0.00269003	0.655621	0.0032	0.0842935	0.0033
10TimesK18	1	10 mM Tris 7.5	5	0.600631	38.1106	0.59	26.4163	0.00300447	0.650103	0.0044	0.0616075	0.0022
10TimesK18	1	10 mM Tris 7.5	5	0.527416	35.9018	0.69	24.8852	0.00245917	0.605468	0.0053	0.0759513	0.0024
10TimesK18	1	10 mM Tris 7.5	5	0.550821	30.0632	0.57	20.8382	0.0032032	0.597025	0.0057	0.0615967	0.0021
10TimesK18	1	10 mM Tris 7.5	5	0.575268	49.114	0.84	34.0432	0.00213862	0.615745	0.0038	0.083693	0.0028
10TimesK18	1	10 mM Tris 7.5	5	0.551341	32.03	0.58	22.2015	0.00301218	0.620837	0.0054	0.0617709	0.0021
10TimesK18	1	10 mM Tris 7.5	5	0.57477	46.1217	0.83	31.9691	0.00227342	0.641944	0.0044	0.066995	0.0029
10TimesK18	2	10 mM Tris 7.5	5	0.479573	31.9949	0.64	22.1772	0.00228153	0.647514	0.0063	0.049801	0.0025
10TimesK18	2	10 mM Tris 7.5	5	0.647059	42.8076	0.66	29.672	0.00310431	0.662227	0.004	0.0623257	0.0024
10TimesK18	2	10 mM Tris 7.5	5	0.654112	40.9811	0.63	28.406	0.00331373	0.661352	0.0042	0.0704825	0.0024
10TimesK18	2	10 mM Tris 7.5	5	0.742411	58.8385	0.99	40.7837	0.0029732	0.646271	0.0035	0.0802869	0.0034
10TimesK18	2	10 mM Tris 7.5	5	0.790671	57.1994	0.87	39.6476	0.00346895	0.661176	0.0033	0.0909976	0.0031
10TimesK18	2	10 mM Tris 7.5	5	0.646616	45.1983	0.88	31.3291	0.00293608	0.602791	0.0045	0.0706462	0.003
10TimesK18	2	10 mM Tris 7.5	5	0.5529	33.7769	0.73	23.4124	0.00287256	0.617366	0.0062	0.0659504	0.0026
10TimesK18	2	10 mM Tris 7.5	5	0.685788	50.2017	0.97	34.7971	0.00297343	0.628447	0.0043	0.0758111	0.0033
10TimesK18	2	10 mM Tris 7.5	5	0.790671	50.146	0.84	34.7585	0.00395688	0.652593	0.0039	0.0720435	0.003
10TimesK18	2	10 mM Tris 7.5	5	0.766734	41.9674	0.62	29.0896	0.00444605	0.601893	0.0036	0.0798106	0.0021
10TimesK18	3	10 mM Tris 7.5	5	0.527416	37.0162	0.78	25.6577	0.00238513	0.671208	0.0063	0.0580301	0.003
10TimesK18	3	10 mM Tris 7.5	5	0.526872	34.2218	0.74	23.7208	0.00257457	0.526183	0.0053	0.080724	0.0023
10TimesK18	3	10 mM Tris 7.5	5	0.503493	28.377	0.55	19.6695	0.00283542	0.623709	0.0062	0.0551944	0.0021
10TimesK18	3	10 mM Tris 7.5	5	0.550821	29.4575	0.49	20.4184	0.00326905	0.662248	0.0055	0.0575393	0.002
10TimesK18	3	10 mM Tris 7.5	5	0.550821	33.3508	0.55	23.117	0.00288744	0.638881	0.005	0.0681562	0.0021
10TimesK18	3	10 mM Tris 7.5	5	0.503493	28.3357	0.57	19.6408	0.00283956	0.62787	0.0065	0.048888	0.0022
10TimesK18	3	10 mM Tris 7.5	5	0.531748	28.6012	0.53	19.8248	0.0031378	0.642774	0.0061	0.0677796	0.0021
10TimesK18	3	10 mM Tris 7.5	5	0.57477	41.4307	0.65	28.7176	0.00253083	0.667403	0.0043	0.0691969	0.0025
