# Supplementary material for: Charge-density reduction promotes ribozyme activity in RNA–peptide coacervates via RNA fluidization and magnesium partitioning
Source: Nat Chem. 2022 Feb 14;14(4):407–16. doi: 10.1038/s41557-022-00890-8 (PMC8979813; doi:10.1038/s41557-022-00890-8)
Supplement: Source Data Fig. 6 — Statistical source data for Fig. 6 [file 41557_2022_890_MOESM9_ESM.xlsx]

## Sheet: b-e
Injection	Mg (mM)	Molar Ratio	∆H (kJ/mol of injectant)
K9	0	0.0746	-3.5943
K9	0	0.1372	-6.3208
K9	0	0.2	-7.143
K9	0	0.2631	-6.957
K9	0	0.3266	-6.5363
K9	0	0.3903	-6.5054
K9	0	0.4544	-5.8953
K9	0	0.5188	-5.3985
K9	0	0.5835	-4.8872
K9	0	0.6484	-4.2878
K9	0	0.7137	-3.6219
K9	0	0.7793	-3.0147
K9	0	0.8452	-1.5722
K9	0	0.9115	-2.121
K9	0	0.978	-1.8983
K9	0	1.0448	-1.803
K9	0	1.112	-1.5063
K9	0	1.1794	-1.1355
K9	0	1.2472	-0.4882
K9	0	1.3152	0.1243
K9	0	1.3836	0.5512
K9	0	1.4523	0.6561
K9	0	1.5213	0.6151
K9	0	1.5906	0.4915
K9	0	1.6602	0.4142
K9	0	1.7301	0.3812
K9	0	1.8003	0.3041
K9	0	1.8708	0.2499
K9	0	1.9416	0.2484
K9	0	2.0128	0.2023
K9	0	2.0842	0.1592
K9	0	2.156	0.1925
K9	0	2.228	0.1454
K9	0	2.3004	0.1209
K9	0	2.3731	0.1849
K9	0	2.4461	0.1125
K9	0	2.5194	0.1204
K9	0	2.593	0.1301
K9	0	2.6669	0.1083
K9	5	0.0746	-0.9504
K9	5	0.1372	-1.2279
K9	5	0.2	-1.3307
K9	5	0.2631	-1.5245
K9	5	0.3266	-1.5666
K9	5	0.3903	-1.6908
K9	5	0.4544	-1.5439
K9	5	0.5188	-1.6603
K9	5	0.5835	-1.6476
K9	5	0.6484	-1.5559
K9	5	0.7137	-1.4367
K9	5	0.7793	-1.329
K9	5	0.8452	-1.1229
K9	5	0.9115	-0.9802
K9	5	0.978	-0.7368
K9	5	1.0448	-0.6752
K9	5	1.112	-0.3884
K9	5	1.1794	-0.4275
K9	5	1.2472	-0.2893
K9	5	1.3152	-0.3454
K9	5	1.3836	-0.0176
K9	5	1.4523	-0.0095
K9	5	1.5213	-0.0078
K9	5	1.5906	0.0457
K9	5	1.6602	0.0306
K9	5	1.7301	-0.0614
K9	5	1.8003	0.0182
K9	5	1.8708	0.0374
K9	5	1.9416	0.0616
K9	5	2.0128	0.1141
K9	5	2.0842	0.0159
K9	5	2.156	0.0946
K9	5	2.228	0.0229
K9	5	2.3004	0.0287
K9	5	2.3731	0.0443
K9	5	2.4461	0.0322
K9	5	2.5194	0.0518
K9	5	2.593	0.0642
K9	5	2.6669	0.0278
R9	0	0.0663	-10.8373
R9	0	0.1219	-9.9189
R9	0	0.1778	-9.1571
R9	0	0.2339	-8.6012
R9	0	0.2903	-8.1384
R9	0	0.347	-7.8901
R9	0	0.4039	-7.4312
R9	0	0.4611	-7.7176
R9	0	0.5186	-7.8098
R9	0	0.5764	-7.907
R9	0	0.6344	-8.115
R9	0	0.6927	-8.2787
R9	0	0.7513	-8.4733
R9	0	0.8102	-8.6305
R9	0	0.8693	-8.8962
R9	0	0.9287	-9.014
R9	0	0.9884	-9.0325
R9	0	1.0484	-8.8626
R9	0	1.1086	-8.5287
R9	0	1.1691	-7.9013
R9	0	1.2299	-6.6971
R9	0	1.2909	-5.1569
R9	0	1.3522	-3.1337
R9	0	1.4138	-1.6362
R9	0	1.4757	-0.5129
R9	0	1.5378	-0.2302
R9	0	1.6002	-0.1895
R9	0	1.6629	-0.1729
R9	0	1.7259	-0.1725
R9	0	1.7891	-0.1525
R9	0	1.8526	-0.1144
R9	0	1.9164	-0.1241
R9	0	1.9805	-0.087
R9	0	2.0448	-0.1384
R9	0	2.1094	-0.1176
R9	0	2.1743	-0.1123
R9	0	2.2394	-0.1669
R9	0	2.3048	-0.1565
R9	0	2.3705	-0.116
R9	5	0.0663	-4.3171
R9	5	0.1219	-4.5426
R9	5	0.1778	-4.7551
R9	5	0.2339	-4.9654
R9	5	0.2903	-5.1825
R9	5	0.347	-5.5348
R9	5	0.4039	-5.8036
R9	5	0.4611	-6.1247
R9	5	0.5186	-6.4967
R9	5	0.5764	-6.8167
R9	5	0.6344	-7.1977
R9	5	0.6927	-7.5443
R9	5	0.7513	-7.7484
R9	5	0.8102	-7.9365
R9	5	0.8693	-7.9041
R9	5	0.9287	-7.5892
R9	5	0.9884	-7.1634
R9	5	1.0484	-6.4084
R9	5	1.1086	-5.3295
R9	5	1.1691	-4.147
R9	5	1.2299	-2.8667
R9	5	1.2909	-1.9387
R9	5	1.3522	-1.4028
R9	5	1.4138	-0.9599
R9	5	1.4757	-0.658
R9	5	1.5378	-0.4973
R9	5	1.6002	-0.4589
R9	5	1.6629	-0.2816
R9	5	1.7259	-0.2034
R9	5	1.7891	-0.1899
R9	5	1.8526	-0.1635
R9	5	1.9164	-0.1236
R9	5	1.9805	-0.1083
R9	5	2.0448	-0.0993
R9	5	2.1094	-0.0616
R9	5	2.1743	-0.0632
R9	5	2.2394	-0.0499
R9	5	2.3048	-0.0414
R9	5	2.3705	-0.0419
RGG4	0	0.7463	-3.0657
RGG4	0	1.3717	-2.4911
RGG4	0	2.0001	-1.6747
RGG4	0	2.6315	-1.0812
RGG4	0	3.2661	-0.8672
RGG4	0	3.9037	-0.6514
RGG4	0	4.5445	-0.5029
RGG4	0	5.1882	-0.3808
RGG4	0	5.8351	-0.3203
RGG4	0	6.4851	-0.2709
RGG4	0	7.1381	-0.2224
RGG4	0	7.7942	-0.1946
RGG4	0	8.4533	-0.1753
RGG4	0	9.1156	-0.1582
RGG4	0	9.7809	-0.1317
RGG4	0	10.4493	-0.1202
RGG4	0	11.1208	-0.1083
RGG4	0	11.7953	-0.0985
RGG4	0	12.473	-0.0905
RGG4	0	13.1537	-0.0815
RGG4	0	13.8374	-0.0792
RGG4	0	14.5243	-0.0782
RGG4	0	15.2142	-0.0674
RGG4	0	15.9072	-0.0609
RGG4	0	16.6033	-0.0578
RGG4	0	17.3025	-0.0556
RGG4	0	18.0047	-0.0525
RGG4	0	18.71	-0.0469
RGG4	0	19.4184	-0.0467
RGG4	5	0.7463	-0.3293
RGG4	5	1.3717	-0.2754
RGG4	5	2.0001	-0.237
RGG4	5	2.6315	-0.2101
RGG4	5	3.2661	-0.1936
RGG4	5	3.9037	-0.1692
RGG4	5	4.5445	-0.1607
RGG4	5	5.1882	-0.1457
RGG4	5	5.8351	-0.1376
RGG4	5	6.4851	-0.1243
RGG4	5	7.1381	-0.1202
RGG4	5	7.7942	-0.1126
RGG4	5	8.4533	-0.1039
RGG4	5	9.1156	-0.0976
RGG4	5	9.7809	-0.0924
RGG4	5	10.4493	-0.0928
RGG4	5	11.1208	-0.0949
RGG4	5	11.7953	-0.0816
RGG4	5	12.473	-0.0834
RGG4	5	13.1537	-0.0755
RGG4	5	13.8374	-0.0732
RGG4	5	14.5243	-0.0683
RGG4	5	15.2142	-0.0679
RGG4	5	15.9072	-0.0655
RGG4	5	16.6033	-0.0607
RGG4	5	17.3025	-0.056
RGG4	5	18.0047	-0.0555
RGG4	5	18.71	-0.0479
RGG4	5	19.4184	-0.0504
MgCl2	-	0.1493	-3.86374
MgCl2	-	0.2743	-2.59817
MgCl2	-	0.4	-1.82973
MgCl2	-	0.5263	-1.31755
MgCl2	-	0.6532	-0.942409
MgCl2	-	0.7807	-0.689435
MgCl2	-	0.9088	-0.557827
MgCl2	-	1.0375	-0.452822
MgCl2	-	1.1669	-0.354137
MgCl2	-	1.2969	-0.298846
MgCl2	-	1.4275	-0.258684
MgCl2	-	1.5587	-0.233123
MgCl2	-	1.6905	-0.213952
MgCl2	-	1.8229	-0.153364
MgCl2	-	1.956	-0.139608
MgCl2	-	2.0896	-0.149794
MgCl2	-	2.2239	-0.107156
MgCl2	-	2.3588	-0.117199
MgCl2	-	2.4943	-0.110984
MgCl2	-	2.6305	-0.115893
MgCl2	-	2.7672	-0.0865013
MgCl2	-	2.9046	-0.082492
MgCl2	-	3.0425	-0.0862056
MgCl2	-	3.1811	-0.0572892
MgCl2	-	3.3203	-0.0715771
MgCl2	-	3.4601	-0.068723
MgCl2	-	3.6006	-0.0658771
MgCl2	-	3.7416	-0.0579396
MgCl2	-	3.8833	-0.0554962
MgCl2	-	4.0255	-0.0587448
MgCl2	-	4.1684	-0.019046
MgCl2	-	4.3119	-0.023416
MgCl2	-	4.4561	-0.0345761
MgCl2	-	4.6008	-0.0392995
MgCl2	-	4.7462	-0.0383429
MgCl2	-	4.8921	-0.0415687
MgCl2	-	5.0387	-0.0226495
MgCl2	-	5.1859	-0.0431371
MgCl2	-	5.3337	-0.0444054

## Sheet: f
Energy of Mg2+ binding to RNA					Difference in energy of peptide binding in the presence and absence of MgCl2
∆H (kJ/molRNA)					Peptide	∆∆H (kJ/molRNA)
-2.85075					R9	-3.02585
-2.75314					R9	-3.56372
-2.73726					R9	-3.25358
-3.41983					R9	-2.95989
					R9	-2.62835
					R9	-3.1201
					K9	-2.80091
					K9	-3.36591
					K9	-2.61158
					K9	-3.03649
					K9	-2.93512
					K9	-2.97903
					RGG4	-6.4346
					RGG4	-5.9494
					RGG4	-6.026
					RGG4	-5.8463

## Sheet: g
Peptide	Experiment	Buffer	MgCl2 (mM)	Ratio	Absorbance500	Turbidity
R9	1	10 mM Tris 7.5	5	0	0.002	0.459458
R9	1	10 mM Tris 7.5	5	0.2	0.001	0.229994
R9	1	10 mM Tris 7.5	5	0.4	0.003	0.688395
R9	1	10 mM Tris 7.5	5	0.6	0.012	2.72528
R9	1	10 mM Tris 7.5	5	0.8	0.028	6.2438
R9	1	10 mM Tris 7.5	5	1	0.048	10.4635
R9	1	10 mM Tris 7.5	5	1.2	0.08	16.8236
R9	1	10 mM Tris 7.5	5	1.4	0.085	17.7757
R9	1	10 mM Tris 7.5	5	1.6	0.089	18.5296
R9	1	10 mM Tris 7.5	5	1.8	0.088	18.3418
R9	1	10 mM Tris 7.5	5	2	0.084	17.5862
R9	2	10 mM Tris 7.5	5	0	-0.001	-0.230524
R9	2	10 mM Tris 7.5	5	0.2	-0.001	-0.230524
R9	2	10 mM Tris 7.5	5	0.4	0.001	0.229994
R9	2	10 mM Tris 7.5	5	0.6	0.006	1.37205
R9	2	10 mM Tris 7.5	5	0.8	0.019	4.28059
R9	2	10 mM Tris 7.5	5	1	0.042	9.21795
R9	2	10 mM Tris 7.5	5	1.2	0.05	10.8749
R9	2	10 mM Tris 7.5	5	1.4	0.076	16.054
R9	2	10 mM Tris 7.5	5	1.6	0.079	16.6319
R9	2	10 mM Tris 7.5	5	1.8	0.082	17.2058
R9	2	10 mM Tris 7.5	5	2	0.081	17.0149
R9	3	10 mM Tris 7.5	5	0	0	0
R9	3	10 mM Tris 7.5	5	0.2	0	0
R9	3	10 mM Tris 7.5	5	0.4	0.001	0.229994
R9	3	10 mM Tris 7.5	5	0.6	0.006	1.37205
R9	3	10 mM Tris 7.5	5	0.8	0.022	4.93952
R9	3	10 mM Tris 7.5	5	1	0.051	11.0799
R9	3	10 mM Tris 7.5	5	1.2	0.056	12.0977
R9	3	10 mM Tris 7.5	5	1.4	0.08	16.8236
R9	3	10 mM Tris 7.5	5	1.6	0.079	16.6319
R9	3	10 mM Tris 7.5	5	1.8	0.079	16.6319
R9	3	10 mM Tris 7.5	5	2	0.083	17.3962
R9	1	10 mM Tris 7.5	0	0	0.001	0.229994
R9	1	10 mM Tris 7.5	0	0.4	0.005	1.14469
R9	1	10 mM Tris 7.5	0	0.2	0.004	0.916806
R9	1	10 mM Tris 7.5	0	0.8	0.009	2.051
R9	1	10 mM Tris 7.5	0	0.6	0.006	1.37205
R9	1	10 mM Tris 7.5	0	1.2	0.091	18.9039
R9	1	10 mM Tris 7.5	0	1	0.029	6.45943
R9	1	10 mM Tris 7.5	0	1.6	0.103	21.114
R9	1	10 mM Tris 7.5	0	1.4	0.109	22.1963
R9	1	10 mM Tris 7.5	0	1.8	0.106	21.657
R9	1	10 mM Tris 7.5	0	2	0.099	20.3841
R9	2	10 mM Tris 7.5	0	0	0	0
R9	2	10 mM Tris 7.5	0	0.2	0	0
R9	2	10 mM Tris 7.5	0	0.4	0.002	0.459458
R9	2	10 mM Tris 7.5	0	0.6	0.005	1.14469
R9	2	10 mM Tris 7.5	0	0.8	0.01	2.27628
R9	2	10 mM Tris 7.5	0	1	0.014	3.17221
R9	2	10 mM Tris 7.5	0	1.2	0.016	3.6171
R9	2	10 mM Tris 7.5	0	1.4	0.103	21.114
R9	2	10 mM Tris 7.5	0	1.6	0.109	22.1963
R9	2	10 mM Tris 7.5	0	1.8	0.103	21.114
R9	2	10 mM Tris 7.5	0	2	0.099	20.3841
R9	3	10 mM Tris 7.5	0	0	0.001	0.229994
R9	3	10 mM Tris 7.5	0	0.2	0	0
R9	3	10 mM Tris 7.5	0	0.4	0.003	0.688395
R9	3	10 mM Tris 7.5	0	0.6	0.004	0.916806
R9	3	10 mM Tris 7.5	0	0.8	0.008	1.82521
R9	3	10 mM Tris 7.5	0	1	0.014	3.17221
R9	3	10 mM Tris 7.5	0	1.2	0.032	7.10336
R9	3	10 mM Tris 7.5	0	1.4	0.099	20.3841
R9	3	10 mM Tris 7.5	0	1.6	0.107	21.8372
R9	3	10 mM Tris 7.5	0	1.8	0.103	21.114
R9	3	10 mM Tris 7.5	0	2	0.101	20.7499
K9	1	10 mM Tris 7.5	5	0	0.004	0.916806
K9	1	10 mM Tris 7.5	5	0.2	0.006	1.37205
K9	1	10 mM Tris 7.5	5	0.4	0.006	1.37205
K9	1	10 mM Tris 7.5	5	0.6	0.01	2.27628
K9	1	10 mM Tris 7.5	5	0.8	0.027	6.02767
K9	1	10 mM Tris 7.5	5	1	0.044	9.63505
K9	1	10 mM Tris 7.5	5	1.2	0.055	11.8951
K9	1	10 mM Tris 7.5	5	1.4	0.061	13.104
K9	1	10 mM Tris 7.5	5	1.6	0.067	14.2962
K9	1	10 mM Tris 7.5	5	1.8	0.067	14.2962
K9	1	10 mM Tris 7.5	5	2	0.073	15.4721
K9	2	10 mM Tris 7.5	5	0	0.004	0.916806
K9	2	10 mM Tris 7.5	5	0.2	0.006	1.37205
K9	2	10 mM Tris 7.5	5	0.4	0.006	1.37205
K9	2	10 mM Tris 7.5	5	0.6	0.01	2.27628
K9	2	10 mM Tris 7.5	5	0.8	0.027	6.02767
K9	2	10 mM Tris 7.5	5	1	0.044	9.63505
K9	2	10 mM Tris 7.5	5	1.2	0.055	11.8951
K9	2	10 mM Tris 7.5	5	1.4	0.061	13.104
K9	2	10 mM Tris 7.5	5	1.6	0.067	14.2962
K9	2	10 mM Tris 7.5	5	1.8	0.067	14.2962
K9	2	10 mM Tris 7.5	5	2	0.073	15.4721
K9	3	10 mM Tris 7.5	5	0	0.003	0.688395
K9	3	10 mM Tris 7.5	5	0.2	0.002	0.459458
K9	3	10 mM Tris 7.5	5	0.4	0.005	1.14469
K9	3	10 mM Tris 7.5	5	0.6	0.01	2.27628
K9	3	10 mM Tris 7.5	5	0.8	0.019	4.28059
K9	3	10 mM Tris 7.5	5	1	0.046	10.0502
K9	3	10 mM Tris 7.5	5	1.2	0.052	11.2844
K9	3	10 mM Tris 7.5	5	1.4	0.062	13.3038
K9	3	10 mM Tris 7.5	5	1.6	0.06	12.9036
K9	3	10 mM Tris 7.5	5	1.8	0.059	12.7029
K9	3	10 mM Tris 7.5	5	2	0.057	12.2999
K9	1	10 mM Tris 7.5	0	0	0.002	0.459458
K9	1	10 mM Tris 7.5	0	0.2	0.004	0.916806
K9	1	10 mM Tris 7.5	0	0.4	0.004	0.916806
K9	1	10 mM Tris 7.5	0	0.6	0.005	1.14469
K9	1	10 mM Tris 7.5	0	0.8	0.007	1.59889
K9	1	10 mM Tris 7.5	0	1	0.007	1.59889
K9	1	10 mM Tris 7.5	0	1.2	0.02	4.50074
K9	1	10 mM Tris 7.5	0	1.4	0.039	8.58868
K9	1	10 mM Tris 7.5	0	1.6	0.073	15.4721
K9	1	10 mM Tris 7.5	0	1.8	0.074	15.6665
K9	1	10 mM Tris 7.5	0	2	0.066	14.0986
K9	2	10 mM Tris 7.5	0	0	0	0
K9	2	10 mM Tris 7.5	0	0.2	0.001	0.229994
K9	2	10 mM Tris 7.5	0	0.4	0	0
K9	2	10 mM Tris 7.5	0	0.6	0.002	0.459458
K9	2	10 mM Tris 7.5	0	0.8	0.002	0.459458
K9	2	10 mM Tris 7.5	0	1	0.002	0.459458
K9	2	10 mM Tris 7.5	0	1.2	0.031	6.88921
K9	2	10 mM Tris 7.5	0	1.4	0.064	13.7021
K9	2	10 mM Tris 7.5	0	1.6	0.06	12.9036
K9	2	10 mM Tris 7.5	0	1.8	0.063	13.5032
K9	2	10 mM Tris 7.5	0	2	0.062	13.3038
K9	3	10 mM Tris 7.5	0	0	0.004	0.916806
K9	3	10 mM Tris 7.5	0	0.2	0.006	1.37205
K9	3	10 mM Tris 7.5	0	0.4	0.002	0.459458
K9	3	10 mM Tris 7.5	0	0.6	0.008	1.82521
K9	3	10 mM Tris 7.5	0	0.8	0.004	0.916806
K9	3	10 mM Tris 7.5	0	1	0.006	1.37205
K9	3	10 mM Tris 7.5	0	1.2	0.029	6.45943
K9	3	10 mM Tris 7.5	0	1.4	0.073	15.4721
K9	3	10 mM Tris 7.5	0	1.6	0.069	14.69
K9	3	10 mM Tris 7.5	0	1.8	0.067	14.2962
K9	3	10 mM Tris 7.5	0	2	0.064	13.7021
RGG4	1	10 mM Tris 7.5	5	0	0.001	0.229994
RGG4	1	10 mM Tris 7.5	5	4	0.001	0.229994
RGG4	1	10 mM Tris 7.5	5	8	0.001	0.229994
RGG4	1	10 mM Tris 7.5	5	12	0.002	0.459458
RGG4	1	10 mM Tris 7.5	5	16	0.001	0.229994
RGG4	1	10 mM Tris 7.5	5	20	0.017	3.83877
RGG4	1	10 mM Tris 7.5	5	24	0.05	10.8749
RGG4	1	10 mM Tris 7.5	5	28	0.057	12.2999
RGG4	1	10 mM Tris 7.5	5	32	0.067	14.2962
RGG4	1	10 mM Tris 7.5	5	36	0.073	15.4721
RGG4	1	10 mM Tris 7.5	5	40	0.071	15.082
RGG4	1	10 mM Tris 7.5	5	44	0.079	16.6319
RGG4	1	10 mM Tris 7.5	5	48	0.081	17.0149
RGG4	1	10 mM Tris 7.5	5	52	0.085	17.7757
RGG4	1	10 mM Tris 7.5	5	56	0.083	17.3962
RGG4	1	10 mM Tris 7.5	5	60	0.085	17.7757
RGG4	2	10 mM Tris 7.5	5	0	0.002	0.459458
RGG4	2	10 mM Tris 7.5	5	4	0.001	0.229994
RGG4	2	10 mM Tris 7.5	5	8	0.002	0.459458
RGG4	2	10 mM Tris 7.5	5	12	0	0
RGG4	2	10 mM Tris 7.5	5	16	0.001	0.229994
RGG4	2	10 mM Tris 7.5	5	20	0.017	3.83877
RGG4	2	10 mM Tris 7.5	5	24	0.024	5.37628
RGG4	2	10 mM Tris 7.5	5	28	0.042	9.21795
RGG4	2	10 mM Tris 7.5	5	32	0.046	10.0502
RGG4	2	10 mM Tris 7.5	5	36	0.061	13.104
RGG4	2	10 mM Tris 7.5	5	40	0.056	12.0977
RGG4	2	10 mM Tris 7.5	5	44	0.068	14.4933
RGG4	2	10 mM Tris 7.5	5	48	0.068	14.4933
RGG4	2	10 mM Tris 7.5	5	52	0.074	15.6665
RGG4	2	10 mM Tris 7.5	5	56	0.072	15.2773
RGG4	2	10 mM Tris 7.5	5	60	0.072	15.2773
RGG4	3	10 mM Tris 7.5	5	0	0	0
RGG4	3	10 mM Tris 7.5	5	4	-0.002	-0.461579
RGG4	3	10 mM Tris 7.5	5	8	-0.002	-0.461579
RGG4	3	10 mM Tris 7.5	5	12	-0.001	-0.230524
RGG4	3	10 mM Tris 7.5	5	16	-0.001	-0.230524
RGG4	3	10 mM Tris 7.5	5	20	0.009	2.051
RGG4	3	10 mM Tris 7.5	5	24	0.023	5.15815
RGG4	3	10 mM Tris 7.5	5	28	0.039	8.58868
RGG4	3	10 mM Tris 7.5	5	32	0.053	11.4884
RGG4	3	10 mM Tris 7.5	5	36	0.058	12.5016
RGG4	3	10 mM Tris 7.5	5	40	0.068	14.4933
RGG4	3	10 mM Tris 7.5	5	44	0.07	14.8862
RGG4	3	10 mM Tris 7.5	5	48	0.07	14.8862
RGG4	3	10 mM Tris 7.5	5	52	0.076	16.054
RGG4	3	10 mM Tris 7.5	5	56	0.069	14.69
RGG4	3	10 mM Tris 7.5	5	60	0.077	16.2471
RGG4	1	10 mM Tris 7.5	0	0	0.004	0.916806
RGG4	1	10 mM Tris 7.5	0	4	0.005	1.14469
RGG4	1	10 mM Tris 7.5	0	8	0.041	9.00867
RGG4	1	10 mM Tris 7.5	0	12	0.077	16.2471
RGG4	1	10 mM Tris 7.5	0	16	0.1	20.5672
RGG4	1	10 mM Tris 7.5	0	20	0.118	23.7921
RGG4	1	10 mM Tris 7.5	0	24	0.118	23.7921
RGG4	1	10 mM Tris 7.5	0	28	0.118	23.7921
RGG4	1	10 mM Tris 7.5	0	32	0.12	24.1422
RGG4	1	10 mM Tris 7.5	0	36	0.123	24.6644
RGG4	1	10 mM Tris 7.5	0	40	0.117	23.6164
RGG4	1	10 mM Tris 7.5	0	44	0.127	25.3551
RGG4	1	10 mM Tris 7.5	0	48	0.12	24.1422
RGG4	1	10 mM Tris 7.5	0	52	0.123	24.6644
RGG4	1	10 mM Tris 7.5	0	56	0.12	24.1422
RGG4	1	10 mM Tris 7.5	0	60	0.119	23.9674
RGG4	2	10 mM Tris 7.5	0	0	0.001	0.229994
RGG4	2	10 mM Tris 7.5	0	4	-0.002	-0.461579
RGG4	2	10 mM Tris 7.5	0	8	0.04	8.79892
RGG4	2	10 mM Tris 7.5	0	12	0.081	17.0149
RGG4	2	10 mM Tris 7.5	0	16	0.107	21.8372
RGG4	2	10 mM Tris 7.5	0	20	0.114	23.087
RGG4	2	10 mM Tris 7.5	0	24	0.112	22.7319
RGG4	2	10 mM Tris 7.5	0	28	0.114	23.087
RGG4	2	10 mM Tris 7.5	0	32	0.112	22.7319
RGG4	2	10 mM Tris 7.5	0	36	0.111	22.5538
RGG4	2	10 mM Tris 7.5	0	40	0.108	22.017
RGG4	2	10 mM Tris 7.5	0	44	0.117	23.6164
RGG4	2	10 mM Tris 7.5	0	48	0.106	21.657
RGG4	2	10 mM Tris 7.5	0	52	0.11	22.3753
RGG4	2	10 mM Tris 7.5	0	56	0.093	19.2765
RGG4	2	10 mM Tris 7.5	0	60	0.115	23.2639
RGG4	3	10 mM Tris 7.5	0	0	0	0
RGG4	3	10 mM Tris 7.5	0	4	0.001	0.229994
RGG4	3	10 mM Tris 7.5	0	8	0.043	9.42674
RGG4	3	10 mM Tris 7.5	0	12	0.094	19.4622
RGG4	3	10 mM Tris 7.5	0	16	0.106	21.657
RGG4	3	10 mM Tris 7.5	0	20	0.11	22.3753
RGG4	3	10 mM Tris 7.5	0	24	0.109	22.1963
RGG4	3	10 mM Tris 7.5	0	28	0.113	22.9097
RGG4	3	10 mM Tris 7.5	0	32	0.106	21.657
RGG4	3	10 mM Tris 7.5	0	36	0.113	22.9097
RGG4	3	10 mM Tris 7.5	0	40	0.11	22.3753
RGG4	3	10 mM Tris 7.5	0	44	0.114	23.087
RGG4	3	10 mM Tris 7.5	0	48	0.11	22.3753
RGG4	3	10 mM Tris 7.5	0	52	0.113	22.9097
RGG4	3	10 mM Tris 7.5	0	56	0.109	22.1963
RGG4	3	10 mM Tris 7.5	0	60	0.115	23.2639

## Sheet: h enzyme sequestration
Peptide	RNA	Buffer	MgCl2 (mM)	Ratio	RNA Partition
RGG5	E	10 mM Tris 7.5	20	0	0
RGG5	E	10 mM Tris 7.5	20	5	0.3192
RGG5	E	10 mM Tris 7.5	20	10	0.2027
RGG5	E	10 mM Tris 7.5	20	15	0.3392
RGG5	E	10 mM Tris 7.5	20	20	0.6348
RGG5	E	10 mM Tris 7.5	20	25	0.6779
RGG5	E	10 mM Tris 7.5	20	30	0.9071
RGG5	E	10 mM Tris 7.5	20	35	0.9655
RGG5	E	10 mM Tris 7.5	20	40	0.9825
RGG5	E	10 mM Tris 7.5	20	45	0.974
RGG5	E	10 mM Tris 7.5	20	50	0.9902
RGG5	E	10 mM Tris 7.5	20	55	0.9941
RGG5	E	10 mM Tris 7.5	20	60	0.9931
RGG5	E	10 mM Tris 7.5	20	65	1
RGG5	E	10 mM Tris 7.5	20	0	0
RGG5	E	10 mM Tris 7.5	20	5	0.4699
RGG5	E	10 mM Tris 7.5	20	10	0.5219
RGG5	E	10 mM Tris 7.5	20	15	0.4504
RGG5	E	10 mM Tris 7.5	20	20	0.5548
RGG5	E	10 mM Tris 7.5	20	25	0.7167
RGG5	E	10 mM Tris 7.5	20	30	0.8503
RGG5	E	10 mM Tris 7.5	20	35	0.864
RGG5	E	10 mM Tris 7.5	20	40	0.9013
RGG5	E	10 mM Tris 7.5	20	45	0.9351
RGG5	E	10 mM Tris 7.5	20	50	0.964
RGG5	E	10 mM Tris 7.5	20	55	0.9501
RGG5	E	10 mM Tris 7.5	20	60	0.9698
RGG5	E	10 mM Tris 7.5	20	65	0.9855
RGG5	E	10 mM Tris 7.5	20	0	0
RGG5	E	10 mM Tris 7.5	20	5	0.2528
RGG5	E	10 mM Tris 7.5	20	10	0.36
RGG5	E	10 mM Tris 7.5	20	15	0.458
RGG5	E	10 mM Tris 7.5	20	20	0.5886
RGG5	E	10 mM Tris 7.5	20	25	0.5877
RGG5	E	10 mM Tris 7.5	20	30	0.8234
RGG5	E	10 mM Tris 7.5	20	35	0.7724
RGG5	E	10 mM Tris 7.5	20	40	0.8967
RGG5	E	10 mM Tris 7.5	20	45	0.902
RGG5	E	10 mM Tris 7.5	20	50	0.917
RGG5	E	10 mM Tris 7.5	20	55	0.971
RGG5	E	10 mM Tris 7.5	20	60	0.9585
RGG5	E	10 mM Tris 7.5	20	65	0.929

## Sheet: Fig5 h enzyme activity
Peptide	Ratio	Experiment	MgCl2 (mM)	Relative Product
RGG5	0	1	20	0.890714
RGG5	5	1	20	0.914657
RGG5	10	1	20	0.893793
RGG5	15	1	20	0.855181
RGG5	20	1	20	0.848383
RGG5	25	1	20	0.875712
RGG5	30	1	20	0.776527
RGG5	35	1	20	0.605194
RGG5	40	1	20	0.470971
RGG5	45	1	20	0.404556
RGG5	50	1	20	0.348412
RGG5	55	1	20	0.22072
RGG5	60	1	20	0.134388
RGG5	65	1	20	0.0859177
RGG5	0	2	20	0.872714
RGG5	5	2	20	0.877299
RGG5	10	2	20	0.880259
RGG5	15	2	20	0.898427
RGG5	20	2	20	0.860707
RGG5	25	2	20	0.813419
RGG5	30	2	20	0.83139
RGG5	35	2	20	0.769597
RGG5	40	2	20	0.665745
RGG5	45	2	20	0.685792
RGG5	50	2	20	0.560948
RGG5	55	2	20	0.556971
RGG5	60	2	20	0.515752
RGG5	65	2	20	0.184812
RGG5	0	3	20	0.87981
RGG5	5	3	20	0.889314
RGG5	10	3	20	0.861827
RGG5	15	3	20	0.827658
RGG5	20	3	20	0.785193
RGG5	25	3	20	0.787973
RGG5	30	3	20	0.774928
RGG5	35	3	20	0.708304
RGG5	40	3	20	0.721203
RGG5	45	3	20	0.627432
RGG5	50	3	20	0.476675
RGG5	55	3	20	0.361568
RGG5	60	3	20	0.331968
RGG5	65	3	20	0.139386
