# Supplementary material for: Charge-density reduction promotes ribozyme activity in RNA–peptide coacervates via RNA fluidization and magnesium partitioning
Source: Nat Chem. 2022 Feb 14;14(4):407–16. doi: 10.1038/s41557-022-00890-8 (PMC8979813; doi:10.1038/s41557-022-00890-8)
Supplement: Source Data Extended Data Fig. 1 — Statistical source data for Extended Data Fig. 1 [file 41557_2022_890_MOESM10_ESM.xlsx]

## Sheet: Sheet1
Peptide	Experiment	Buffer	MgCl2 (mM)	Ratio	Absorbance500	Turbidity
K9	1	10 mM Tris 7.5	5	0	0.004	0.916806
K9	1	10 mM Tris 7.5	5	0.2	0.006	1.37205
K9	1	10 mM Tris 7.5	5	0.4	0.006	1.37205
K9	1	10 mM Tris 7.5	5	0.6	0.01	2.27628
K9	1	10 mM Tris 7.5	5	0.8	0.027	6.02767
K9	1	10 mM Tris 7.5	5	1	0.044	9.63505
K9	1	10 mM Tris 7.5	5	1.2	0.055	11.8951
K9	1	10 mM Tris 7.5	5	1.4	0.061	13.104
K9	1	10 mM Tris 7.5	5	1.6	0.067	14.2962
K9	1	10 mM Tris 7.5	5	1.8	0.067	14.2962
K9	1	10 mM Tris 7.5	5	2	0.073	15.4721
K9	1	10 mM Tris 7.5	5	5	0.069	14.69
K9	1	10 mM Tris 7.5	5	10	0.062	13.3038
K9	1	10 mM Tris 7.5	5	15	0.07	14.8862
K9	1	10 mM Tris 7.5	5	20	0.063	13.5032
K9	1	10 mM Tris 7.5	5	25	0.076	16.054
K9	1	10 mM Tris 7.5	5	30	0.071	15.082
K9	1	10 mM Tris 7.5	5	35	0.069	14.69
K9	1	10 mM Tris 7.5	5	40	0.07	14.8862
K9	1	10 mM Tris 7.5	5	45	0.068	14.4933
K9	1	10 mM Tris 7.5	5	50	0.067	14.2962
K9	1	10 mM Tris 7.5	5	55	0.069	14.69
K9	1	10 mM Tris 7.5	5	60	0.066	14.0986
K9	1	10 mM Tris 7.5	5	65	0.066	14.0986
K9	1	10 mM Tris 7.5	5	70	0.07	14.8862
K9	1	10 mM Tris 7.5	5	75	0.071	15.082
K9	1	10 mM Tris 7.5	5	80	0.064	13.7021
K9	2	10 mM Tris 7.5	5	0	0.004	0.916806
K9	2	10 mM Tris 7.5	5	0.2	0.006	1.37205
K9	2	10 mM Tris 7.5	5	0.4	0.006	1.37205
K9	2	10 mM Tris 7.5	5	0.6	0.01	2.27628
K9	2	10 mM Tris 7.5	5	0.8	0.027	6.02767
K9	2	10 mM Tris 7.5	5	1	0.044	9.63505
K9	2	10 mM Tris 7.5	5	1.2	0.055	11.8951
K9	2	10 mM Tris 7.5	5	1.4	0.061	13.104
K9	2	10 mM Tris 7.5	5	1.6	0.067	14.2962
K9	2	10 mM Tris 7.5	5	1.8	0.067	14.2962
K9	2	10 mM Tris 7.5	5	2	0.073	15.4721
K9	2	10 mM Tris 7.5	5	5	0.069	14.69
K9	2	10 mM Tris 7.5	5	10	0.062	13.3038
K9	2	10 mM Tris 7.5	5	15	0.07	14.8862
K9	2	10 mM Tris 7.5	5	20	0.063	13.5032
K9	2	10 mM Tris 7.5	5	25	0.076	16.054
K9	2	10 mM Tris 7.5	5	30	0.071	15.082
K9	2	10 mM Tris 7.5	5	35	0.069	14.69
K9	2	10 mM Tris 7.5	5	40	0.07	14.8862
K9	2	10 mM Tris 7.5	5	45	0.068	14.4933
K9	2	10 mM Tris 7.5	5	50	0.067	14.2962
K9	2	10 mM Tris 7.5	5	55	0.069	14.69
K9	2	10 mM Tris 7.5	5	60	0.066	14.0986
K9	2	10 mM Tris 7.5	5	65	0.066	14.0986
K9	2	10 mM Tris 7.5	5	70	0.07	14.8862
K9	2	10 mM Tris 7.5	5	75	0.071	15.082
K9	2	10 mM Tris 7.5	5	80	0.064	13.7021
K9	3	10 mM Tris 7.5	5	0	0.003	0.688395
K9	3	10 mM Tris 7.5	5	0.2	0.002	0.459458
K9	3	10 mM Tris 7.5	5	0.4	0.005	1.14469
K9	3	10 mM Tris 7.5	5	0.6	0.01	2.27628
K9	3	10 mM Tris 7.5	5	0.8	0.019	4.28059
K9	3	10 mM Tris 7.5	5	1	0.046	10.0502
K9	3	10 mM Tris 7.5	5	1.2	0.052	11.2844
K9	3	10 mM Tris 7.5	5	1.4	0.062	13.3038
K9	3	10 mM Tris 7.5	5	1.6	0.06	12.9036
K9	3	10 mM Tris 7.5	5	1.8	0.059	12.7029
K9	3	10 mM Tris 7.5	5	2	0.057	12.2999
K9	3	10 mM Tris 7.5	5	5	0.061	13.104
K9	3	10 mM Tris 7.5	5	10	0.066	14.0986
K9	3	10 mM Tris 7.5	5	15	0.06	12.9036
K9	3	10 mM Tris 7.5	5	20	0.065	13.9006
K9	3	10 mM Tris 7.5	5	25	0.062	13.3038
K9	3	10 mM Tris 7.5	5	30	0.07	14.8862
K9	3	10 mM Tris 7.5	5	35	0.063	13.5032
K9	3	10 mM Tris 7.5	5	40	0.066	14.0986
K9	3	10 mM Tris 7.5	5	45	0.063	13.5032
K9	3	10 mM Tris 7.5	5	50	0.055	11.8951
K9	3	10 mM Tris 7.5	5	55	0.061	13.104
K9	3	10 mM Tris 7.5	5	60	0.059	12.7029
K9	3	10 mM Tris 7.5	5	65	0.061	13.104
K9	3	10 mM Tris 7.5	5	70	0.068	14.4933
K9	3	10 mM Tris 7.5	5	75	0.065	13.9006
K9	3	10 mM Tris 7.5	5	80	0.06	12.9036
K10	1	10 mM Tris 7.5	5	0	-0.002	-0.461579
K10	1	10 mM Tris 7.5	5	0.2	0.005	1.14469
K10	1	10 mM Tris 7.5	5	0.4	0.007	1.59889
K10	1	10 mM Tris 7.5	5	0.6	0.025	5.59391
K10	1	10 mM Tris 7.5	5	0.8	0.044	9.63505
K10	1	10 mM Tris 7.5	5	1	0.051	11.0799
K10	1	10 mM Tris 7.5	5	1.2	0.044	9.63505
K10	1	10 mM Tris 7.5	5	1.4	0.042	9.21795
K10	1	10 mM Tris 7.5	5	1.6	0.049	10.6695
K10	1	10 mM Tris 7.5	5	1.8	0.044	9.63505
K10	1	10 mM Tris 7.5	5	2	0.052	11.2844
K10	1	10 mM Tris 7.5	5	5	0.049	10.6695
K10	1	10 mM Tris 7.5	5	10	0.054	11.692
K10	1	10 mM Tris 7.5	5	20	0.046	10.0502
K10	1	10 mM Tris 7.5	5	30	0.041	9.00867
K10	1	10 mM Tris 7.5	5	40	0.037	8.16674
K10	1	10 mM Tris 7.5	5	50	0.031	6.88921
K10	1	10 mM Tris 7.5	5	60	0.026	5.81104
K10	1	10 mM Tris 7.5	5	70	0.016	3.6171
K10	2	10 mM Tris 7.5	5	0	0.004	0.916806
K10	2	10 mM Tris 7.5	5	0.2	-0.001	-0.230524
K10	2	10 mM Tris 7.5	5	0.4	0.004	0.916806
K10	2	10 mM Tris 7.5	5	0.6	0.017	3.83877
K10	2	10 mM Tris 7.5	5	0.8	0.032	7.10336
K10	2	10 mM Tris 7.5	5	1	0.051	11.0799
K10	2	10 mM Tris 7.5	5	1.2	0.056	12.0977
K10	2	10 mM Tris 7.5	5	1.4	0.059	12.7029
K10	2	10 mM Tris 7.5	5	1.6	0.055	11.8951
K10	2	10 mM Tris 7.5	5	1.8	0.055	11.8951
K10	2	10 mM Tris 7.5	5	2	0.052	11.2844
K10	2	10 mM Tris 7.5	5	5	0.048	10.4635
K10	2	10 mM Tris 7.5	5	10	0.036	7.95504
K10	2	10 mM Tris 7.5	5	20	0.031	6.88921
K10	2	10 mM Tris 7.5	5	30	0.045	9.84289
K10	2	10 mM Tris 7.5	5	40	0.052	11.2844
K10	2	10 mM Tris 7.5	5	50	0.038	8.37795
K10	2	10 mM Tris 7.5	5	60	0.037	8.16674
K10	2	10 mM Tris 7.5	5	70	0.02	4.50074
K10	3	10 mM Tris 7.5	5	0	-0.001	-0.230524
K10	3	10 mM Tris 7.5	5	0.2	-0.002	-0.461579
K10	3	10 mM Tris 7.5	5	0.4	0.003	0.688395
K10	3	10 mM Tris 7.5	5	0.6	0.017	3.83877
K10	3	10 mM Tris 7.5	5	0.8	0.034	7.53018
K10	3	10 mM Tris 7.5	5	1	0.057	12.2999
K10	3	10 mM Tris 7.5	5	1.2	0.048	10.4635
K10	3	10 mM Tris 7.5	5	1.4	0.057	12.2999
K10	3	10 mM Tris 7.5	5	1.6	0.05	10.8749
K10	3	10 mM Tris 7.5	5	1.8	0.055	11.8951
K10	3	10 mM Tris 7.5	5	2	0.056	12.0977
K10	3	10 mM Tris 7.5	5	5	0.053	11.4884
K10	3	10 mM Tris 7.5	5	10	0.05	10.8749
K10	3	10 mM Tris 7.5	5	20	0.05	10.8749
K10	3	10 mM Tris 7.5	5	30	0.046	10.0502
K10	3	10 mM Tris 7.5	5	40	0.04	8.79892
K10	3	10 mM Tris 7.5	5	50	0.037	8.16674
K10	3	10 mM Tris 7.5	5	60	0.032	7.10336
K10	3	10 mM Tris 7.5	5	70	0.022	4.93952
K18	1	10 mM Tris 7.5	5	0	0.002	0.459458
K18	1	10 mM Tris 7.5	5	0.2	0.002	0.459458
K18	1	10 mM Tris 7.5	5	0.4	0.002	0.459458
K18	1	10 mM Tris 7.5	5	0.6	0.01	2.27628
K18	1	10 mM Tris 7.5	5	0.8	0.013	2.949
K18	1	10 mM Tris 7.5	5	1	0.016	3.6171
K18	1	10 mM Tris 7.5	5	1.2	0.023	5.15815
K18	1	10 mM Tris 7.5	5	1.4	0.045	9.84289
K18	1	10 mM Tris 7.5	5	1.6	0.043	9.42674
K18	1	10 mM Tris 7.5	5	1.8	0.053	11.4884
K18	1	10 mM Tris 7.5	5	2	0.045	9.84289
K18	1	10 mM Tris 7.5	5	5	0.033	7.31702
K18	1	10 mM Tris 7.5	5	10	0.027	6.02767
K18	1	10 mM Tris 7.5	5	20	0.009	2.051
K18	1	10 mM Tris 7.5	5	30	0.004	0.916806
K18	1	10 mM Tris 7.5	5	40	0.002	0.459458
K18	1	10 mM Tris 7.5	5	50	0.002	0.459458
K18	1	10 mM Tris 7.5	5	60	0.001	0.229994
K18	1	10 mM Tris 7.5	5	70	0.001	0.229994
K18	2	10 mM Tris 7.5	5	0	0.001	0.229994
K18	2	10 mM Tris 7.5	5	0.2	0.002	0.459458
K18	2	10 mM Tris 7.5	5	0.4	0.006	1.37205
K18	2	10 mM Tris 7.5	5	0.6	0.014	3.17221
K18	2	10 mM Tris 7.5	5	0.8	0.019	4.28059
K18	2	10 mM Tris 7.5	5	1	0.026	5.81104
K18	2	10 mM Tris 7.5	5	1.2	0.038	8.37795
K18	2	10 mM Tris 7.5	5	1.4	0.06	12.9036
K18	2	10 mM Tris 7.5	5	1.6	0.064	13.7021
K18	2	10 mM Tris 7.5	5	1.8	0.064	13.7021
K18	2	10 mM Tris 7.5	5	2	0.061	13.104
K18	2	10 mM Tris 7.5	5	5	0.049	10.6695
K18	2	10 mM Tris 7.5	5	10	0.02	4.50074
K18	2	10 mM Tris 7.5	5	20	0.005	1.14469
K18	2	10 mM Tris 7.5	5	30	0.004	0.916806
K18	2	10 mM Tris 7.5	5	40	0.005	1.14469
K18	2	10 mM Tris 7.5	5	50	0.003	0.688395
K18	2	10 mM Tris 7.5	5	60	0.006	1.37205
K18	2	10 mM Tris 7.5	5	70	0.003	0.688395
K18	3	10 mM Tris 7.5	5	0	0.002	0.459458
K18	3	10 mM Tris 7.5	5	0.2	0.001	0.229994
K18	3	10 mM Tris 7.5	5	0.4	0.005	1.14469
K18	3	10 mM Tris 7.5	5	0.6	0.012	2.72528
K18	3	10 mM Tris 7.5	5	0.8	0.017	3.83877
K18	3	10 mM Tris 7.5	5	1	0.027	6.02767
K18	3	10 mM Tris 7.5	5	1.2	0.042	9.21795
K18	3	10 mM Tris 7.5	5	1.4	0.054	11.692
K18	3	10 mM Tris 7.5	5	1.6	0.063	13.5032
K18	3	10 mM Tris 7.5	5	1.8	0.063	13.5032
K18	3	10 mM Tris 7.5	5	2	0.06	12.9036
K18	3	10 mM Tris 7.5	5	5	0.038	8.37795
K18	3	10 mM Tris 7.5	5	10	0.023	5.15815
K18	3	10 mM Tris 7.5	5	20	0.008	1.82521
K18	3	10 mM Tris 7.5	5	30	0.002	0.459458
K18	3	10 mM Tris 7.5	5	40	0.005	1.14469
K18	3	10 mM Tris 7.5	5	50	0.003	0.688395
K18	3	10 mM Tris 7.5	5	60	0.007	1.59889
K18	3	10 mM Tris 7.5	5	70	0.001	0.229994
R9	1	10 mM Tris 7.5	5	0	0.002	0.459458
R9	1	10 mM Tris 7.5	5	0.2	0.001	0.229994
R9	1	10 mM Tris 7.5	5	0.4	0.003	0.688395
R9	1	10 mM Tris 7.5	5	0.6	0.012	2.72528
R9	1	10 mM Tris 7.5	5	0.8	0.028	6.2438
R9	1	10 mM Tris 7.5	5	1	0.048	10.4635
R9	1	10 mM Tris 7.5	5	1.2	0.08	16.8236
R9	1	10 mM Tris 7.5	5	1.4	0.085	17.7757
R9	1	10 mM Tris 7.5	5	1.6	0.089	18.5296
R9	1	10 mM Tris 7.5	5	1.8	0.088	18.3418
R9	1	10 mM Tris 7.5	5	2	0.084	17.5862
R9	1	10 mM Tris 7.5	5	5	0.085	17.7757
R9	1	10 mM Tris 7.5	5	10	0.084	17.5862
R9	1	10 mM Tris 7.5	5	20	0.086	17.9648
R9	1	10 mM Tris 7.5	5	30	0.08	16.8236
R9	1	10 mM Tris 7.5	5	40	0.083	17.3962
R9	1	10 mM Tris 7.5	5	50	0.089	18.5296
R9	1	10 mM Tris 7.5	5	60	0.09	18.7169
R9	1	10 mM Tris 7.5	5	70	0.086	17.9648
R9	2	10 mM Tris 7.5	5	0	-0.001	-0.230524
R9	2	10 mM Tris 7.5	5	0.2	-0.001	-0.230524
R9	2	10 mM Tris 7.5	5	0.4	0.001	0.229994
R9	2	10 mM Tris 7.5	5	0.6	0.006	1.37205
R9	2	10 mM Tris 7.5	5	0.8	0.019	4.28059
R9	2	10 mM Tris 7.5	5	1	0.042	9.21795
R9	2	10 mM Tris 7.5	5	1.2	0.05	10.8749
R9	2	10 mM Tris 7.5	5	1.4	0.076	16.054
R9	2	10 mM Tris 7.5	5	1.6	0.079	16.6319
R9	2	10 mM Tris 7.5	5	1.8	0.082	17.2058
R9	2	10 mM Tris 7.5	5	2	0.081	17.0149
R9	2	10 mM Tris 7.5	5	5	0.086	17.9648
R9	2	10 mM Tris 7.5	5	10	0.086	17.9648
R9	2	10 mM Tris 7.5	5	20	0.088	18.3418
R9	2	10 mM Tris 7.5	5	30	0.082	17.2058
R9	2	10 mM Tris 7.5	5	40	0.085	17.7757
R9	2	10 mM Tris 7.5	5	50	0.079	16.6319
R9	2	10 mM Tris 7.5	5	60	0.084	17.5862
R9	2	10 mM Tris 7.5	5	70	0.086	17.9648
R9	3	10 mM Tris 7.5	5	0	0	0
R9	3	10 mM Tris 7.5	5	0.2	0	0
R9	3	10 mM Tris 7.5	5	0.4	0.001	0.229994
R9	3	10 mM Tris 7.5	5	0.6	0.006	1.37205
R9	3	10 mM Tris 7.5	5	0.8	0.022	4.93952
R9	3	10 mM Tris 7.5	5	1	0.051	11.0799
R9	3	10 mM Tris 7.5	5	1.2	0.056	12.0977
R9	3	10 mM Tris 7.5	5	1.4	0.08	16.8236
R9	3	10 mM Tris 7.5	5	1.6	0.079	16.6319
R9	3	10 mM Tris 7.5	5	1.8	0.079	16.6319
R9	3	10 mM Tris 7.5	5	2	0.083	17.3962
R9	3	10 mM Tris 7.5	5	5	0.084	17.5862
R9	3	10 mM Tris 7.5	5	10	0.082	17.2058
R9	3	10 mM Tris 7.5	5	20	0.084	17.5862
R9	3	10 mM Tris 7.5	5	30	0.093	19.2765
R9	3	10 mM Tris 7.5	5	40	0.08	16.8236
R9	3	10 mM Tris 7.5	5	50	0.088	18.3418
R9	3	10 mM Tris 7.5	5	60	0.091	18.9039
R9	3	10 mM Tris 7.5	5	70	0.093	19.2765
R10	1	10 mM Tris 7.5	5	0	0.003	0.688395
R10	1	10 mM Tris 7.5	5	0.2	0.004	0.916806
R10	1	10 mM Tris 7.5	5	0.4	0.011	2.50104
R10	1	10 mM Tris 7.5	5	0.6	0.02	4.50074
R10	1	10 mM Tris 7.5	5	0.8	0.034	7.53018
R10	1	10 mM Tris 7.5	5	1	0.072	15.2773
R10	1	10 mM Tris 7.5	5	1.2	0.08	16.8236
R10	1	10 mM Tris 7.5	5	1.4	0.087	18.1535
R10	1	10 mM Tris 7.5	5	1.6	0.085	17.7757
R10	1	10 mM Tris 7.5	5	1.8	0.09	18.7169
R10	1	10 mM Tris 7.5	5	2	0.083	17.3962
R10	1	10 mM Tris 7.5	5	5	0.089	18.5296
R10	1	10 mM Tris 7.5	5	10	0.089	18.5296
R10	1	10 mM Tris 7.5	5	20	0.086	17.9648
R10	1	10 mM Tris 7.5	5	30	0.093	19.2765
R10	1	10 mM Tris 7.5	5	40	0.083	17.3962
R10	1	10 mM Tris 7.5	5	50	0.08	16.8236
R10	1	10 mM Tris 7.5	5	60	0.084	17.5862
R10	1	10 mM Tris 7.5	5	70	0.089	18.5296
R10	2	10 mM Tris 7.5	5	0	0.003	0.688395
R10	2	10 mM Tris 7.5	5	0.2	0.003	0.688395
R10	2	10 mM Tris 7.5	5	0.4	0.007	1.59889
R10	2	10 mM Tris 7.5	5	0.6	0.014	3.17221
R10	2	10 mM Tris 7.5	5	0.8	0.026	5.81104
R10	2	10 mM Tris 7.5	5	1	0.045	9.84289
R10	2	10 mM Tris 7.5	5	1.2	0.093	19.2765
R10	2	10 mM Tris 7.5	5	1.4	0.096	19.8322
R10	2	10 mM Tris 7.5	5	1.6	0.096	19.8322
R10	2	10 mM Tris 7.5	5	1.8	0.099	20.3841
R10	2	10 mM Tris 7.5	5	2	0.097	20.0166
R10	2	10 mM Tris 7.5	5	5	0.094	19.4622
R10	2	10 mM Tris 7.5	5	10	0.097	20.0166
R10	2	10 mM Tris 7.5	5	20	0.103	21.114
R10	2	10 mM Tris 7.5	5	30	0.1	20.5672
R10	2	10 mM Tris 7.5	5	40	0.102	20.9321
R10	2	10 mM Tris 7.5	5	50	0.107	21.8372
R10	2	10 mM Tris 7.5	5	60	0.105	21.4764
R10	2	10 mM Tris 7.5	5	70	0.105	21.4764
R10	3	10 mM Tris 7.5	5	0	0	0
R10	3	10 mM Tris 7.5	5	0.2	0.004	0.916806
R10	3	10 mM Tris 7.5	5	0.4	0.008	1.82521
R10	3	10 mM Tris 7.5	5	0.6	0.015	3.39491
R10	3	10 mM Tris 7.5	5	0.8	0.035	7.74286
R10	3	10 mM Tris 7.5	5	1	0.052	11.2844
R10	3	10 mM Tris 7.5	5	1.2	0.085	17.7757
R10	3	10 mM Tris 7.5	5	1.4	0.096	19.8322
R10	3	10 mM Tris 7.5	5	1.6	0.09	18.7169
R10	3	10 mM Tris 7.5	5	1.8	0.089	18.5296
R10	3	10 mM Tris 7.5	5	2	0.094	19.4622
R10	3	10 mM Tris 7.5	5	5	0.09	18.7169
R10	3	10 mM Tris 7.5	5	10	0.093	19.2765
R10	3	10 mM Tris 7.5	5	20	0.1	20.5672
R10	3	10 mM Tris 7.5	5	30	0.1	20.5672
R10	3	10 mM Tris 7.5	5	40	0.099	20.3841
R10	3	10 mM Tris 7.5	5	50	0.1	20.5672
R10	3	10 mM Tris 7.5	5	60	0.097	20.0166
R10	3	10 mM Tris 7.5	5	70	0.094	19.4622
R18	1	10 mM Tris 7.5	5	0	0.003	0.688395
R18	1	10 mM Tris 7.5	5	0.2	0.004	0.916806
R18	1	10 mM Tris 7.5	5	0.4	0.006	1.37205
R18	1	10 mM Tris 7.5	5	0.6	0.021	4.72038
R18	1	10 mM Tris 7.5	5	0.8	0.044	9.63505
R18	1	10 mM Tris 7.5	5	1	0.065	13.9006
R18	1	10 mM Tris 7.5	5	1.2	0.08	16.8236
R18	1	10 mM Tris 7.5	5	1.4	0.086	17.9648
R18	1	10 mM Tris 7.5	5	1.6	0.083	17.3962
R18	1	10 mM Tris 7.5	5	1.8	0.081	17.0149
R18	1	10 mM Tris 7.5	5	2	0.092	19.0904
R18	1	10 mM Tris 7.5	5	5	0.072	15.2773
R18	1	10 mM Tris 7.5	5	10	0.071	15.082
R18	1	10 mM Tris 7.5	5	20	0.048	10.4635
R18	1	10 mM Tris 7.5	5	30	0.063	13.5032
R18	1	10 mM Tris 7.5	5	40	0.052	11.2844
R18	1	10 mM Tris 7.5	5	50	0.063	13.5032
R18	1	10 mM Tris 7.5	5	60	0.083	17.3962
R18	1	10 mM Tris 7.5	5	70	0.104	21.2954
R18	2	10 mM Tris 7.5	5	0	-0.001	-0.230524
R18	2	10 mM Tris 7.5	5	0.2	0	0
R18	2	10 mM Tris 7.5	5	0.4	0.002	0.459458
R18	2	10 mM Tris 7.5	5	0.6	0.007	1.59889
R18	2	10 mM Tris 7.5	5	0.8	0.012	2.72528
R18	2	10 mM Tris 7.5	5	1	0.018	4.05994
R18	2	10 mM Tris 7.5	5	1.2	0.032	7.10336
R18	2	10 mM Tris 7.5	5	1.4	0.077	16.2471
R18	2	10 mM Tris 7.5	5	1.6	0.074	15.6665
R18	2	10 mM Tris 7.5	5	1.8	0.064	13.7021
R18	2	10 mM Tris 7.5	5	2	0.053	11.4884
R18	2	10 mM Tris 7.5	5	5	0.037	8.16674
R18	2	10 mM Tris 7.5	5	10	0.025	5.59391
R18	2	10 mM Tris 7.5	5	20	0.03	6.67457
R18	2	10 mM Tris 7.5	5	30	0.033	7.31702
R18	2	10 mM Tris 7.5	5	40	0.04	8.79892
R18	2	10 mM Tris 7.5	5	50	0.056	12.0977
R18	2	10 mM Tris 7.5	5	60	0.057	12.2999
R18	2	10 mM Tris 7.5	5	70	0.065	13.9006
R18	3	10 mM Tris 7.5	5	0	0.002	0.459458
R18	3	10 mM Tris 7.5	5	0.2	-0.003	-0.693167
R18	3	10 mM Tris 7.5	5	0.4	0.003	0.688395
R18	3	10 mM Tris 7.5	5	0.6	0.006	1.37205
R18	3	10 mM Tris 7.5	5	0.8	0.01	2.27628
R18	3	10 mM Tris 7.5	5	1	0.024	5.37628
R18	3	10 mM Tris 7.5	5	1.2	0.054	11.692
R18	3	10 mM Tris 7.5	5	1.4	0.086	17.9648
R18	3	10 mM Tris 7.5	5	1.6	0.075	15.8605
R18	3	10 mM Tris 7.5	5	1.8	0.07	14.8862
R18	3	10 mM Tris 7.5	5	2	0.057	12.2999
R18	3	10 mM Tris 7.5	5	5	0.045	9.84289
R18	3	10 mM Tris 7.5	5	10	0.038	8.37795
R18	3	10 mM Tris 7.5	5	20	0.061	13.104
R18	3	10 mM Tris 7.5	5	30	0.033	7.31702
R18	3	10 mM Tris 7.5	5	40	0.043	9.42674
R18	3	10 mM Tris 7.5	5	50	0.051	11.0799
R18	3	10 mM Tris 7.5	5	60	0.075	15.8605
R18	3	10 mM Tris 7.5	5	70	0.083	17.3962
RGG1	1	10 mM Tris 7.5	5	0	0	0
RGG1	1	10 mM Tris 7.5	5	4	0	0
RGG1	1	10 mM Tris 7.5	5	8	0.001	0.229994
RGG1	1	10 mM Tris 7.5	5	12	-0.001	-0.230524
RGG1	1	10 mM Tris 7.5	5	16	0	0
RGG1	1	10 mM Tris 7.5	5	20	0.001	0.229994
RGG1	1	10 mM Tris 7.5	5	24	0	0
RGG1	1	10 mM Tris 7.5	5	28	-0.002	-0.461579
RGG1	1	10 mM Tris 7.5	5	32	-0.001	-0.230524
RGG1	1	10 mM Tris 7.5	5	36	0	0
RGG1	1	10 mM Tris 7.5	5	40	-0.001	-0.230524
RGG1	1	10 mM Tris 7.5	5	44	0.001	0.229994
RGG1	1	10 mM Tris 7.5	5	48	0	0
RGG1	1	10 mM Tris 7.5	5	52	0.003	0.688395
RGG1	1	10 mM Tris 7.5	5	56	0	0
RGG1	1	10 mM Tris 7.5	5	60	0.001	0.229994
RGG1	1	10 mM Tris 7.5	5	64	0	0
RGG1	1	10 mM Tris 7.5	5	68	-0.001	-0.230524
RGG1	1	10 mM Tris 7.5	5	72	-0.001	-0.230524
RGG1	2	10 mM Tris 7.5	5	0	-0.001	-0.230524
RGG1	2	10 mM Tris 7.5	5	4	-0.002	-0.461579
RGG1	2	10 mM Tris 7.5	5	8	0	0
RGG1	2	10 mM Tris 7.5	5	12	0	0
RGG1	2	10 mM Tris 7.5	5	16	-0.001	-0.230524
RGG1	2	10 mM Tris 7.5	5	20	0.002	0.459458
RGG1	2	10 mM Tris 7.5	5	24	-0.001	-0.230524
RGG1	2	10 mM Tris 7.5	5	28	0.002	0.459458
RGG1	2	10 mM Tris 7.5	5	32	0	0
RGG1	2	10 mM Tris 7.5	5	36	0	0
RGG1	2	10 mM Tris 7.5	5	40	-0.001	-0.230524
RGG1	2	10 mM Tris 7.5	5	44	-0.003	-0.693167
RGG1	2	10 mM Tris 7.5	5	48	0	0
RGG1	2	10 mM Tris 7.5	5	52	-0.001	-0.230524
RGG1	2	10 mM Tris 7.5	5	56	-0.002	-0.461579
RGG1	2	10 mM Tris 7.5	5	60	-0.002	-0.461579
RGG1	2	10 mM Tris 7.5	5	64	-0.001	-0.230524
RGG1	2	10 mM Tris 7.5	5	68	0	0
RGG1	2	10 mM Tris 7.5	5	72	0.001	0.229994
RGG1	3	10 mM Tris 7.5	5	0	-0.001	-0.230524
RGG1	3	10 mM Tris 7.5	5	4	-0.001	-0.230524
RGG1	3	10 mM Tris 7.5	5	8	-0.003	-0.693167
RGG1	3	10 mM Tris 7.5	5	12	0	0
RGG1	3	10 mM Tris 7.5	5	16	-0.002	-0.461579
RGG1	3	10 mM Tris 7.5	5	20	0	0
RGG1	3	10 mM Tris 7.5	5	24	-0.001	-0.230524
RGG1	3	10 mM Tris 7.5	5	28	0.001	0.229994
RGG1	3	10 mM Tris 7.5	5	32	-0.002	-0.461579
RGG1	3	10 mM Tris 7.5	5	36	-0.002	-0.461579
RGG1	3	10 mM Tris 7.5	5	40	0.001	0.229994
RGG1	3	10 mM Tris 7.5	5	44	0	0
RGG1	3	10 mM Tris 7.5	5	48	-0.002	-0.461579
RGG1	3	10 mM Tris 7.5	5	52	0.001	0.229994
RGG1	3	10 mM Tris 7.5	5	56	-0.001	-0.230524
RGG1	3	10 mM Tris 7.5	5	60	0	0
RGG1	3	10 mM Tris 7.5	5	64	0	0
RGG1	3	10 mM Tris 7.5	5	68	0.001	0.229994
RGG1	3	10 mM Tris 7.5	5	72	-0.001	-0.230524
RGG2	1	10 mM Tris 7.5	5	0	0.002	0.459458
RGG2	1	10 mM Tris 7.5	5	4	0.002	0.459458
RGG2	1	10 mM Tris 7.5	5	8	0.003	0.688395
RGG2	1	10 mM Tris 7.5	5	12	0.006	1.37205
RGG2	1	10 mM Tris 7.5	5	16	0.007	1.59889
RGG2	1	10 mM Tris 7.5	5	20	0.001	0.229994
RGG2	1	10 mM Tris 7.5	5	24	0.003	0.688395
RGG2	1	10 mM Tris 7.5	5	28	0.001	0.229994
RGG2	1	10 mM Tris 7.5	5	32	0.003	0.688395
RGG2	1	10 mM Tris 7.5	5	36	0.004	0.916806
RGG2	1	10 mM Tris 7.5	5	40	0	0
RGG2	1	10 mM Tris 7.5	5	44	0.002	0.459458
RGG2	1	10 mM Tris 7.5	5	48	0.003	0.688395
RGG2	1	10 mM Tris 7.5	5	52	0.002	0.459458
RGG2	1	10 mM Tris 7.5	5	56	0.003	0.688395
RGG2	1	10 mM Tris 7.5	5	60	0.003	0.688395
RGG2	1	10 mM Tris 7.5	5	64	0.005	1.14469
RGG2	1	10 mM Tris 7.5	5	68	0.001	0.229994
RGG2	1	10 mM Tris 7.5	5	72	0.002	0.459458
RGG2	2	10 mM Tris 7.5	5	0	0	0
RGG2	2	10 mM Tris 7.5	5	4	0.002	0.459458
RGG2	2	10 mM Tris 7.5	5	8	0.004	0.916806
RGG2	2	10 mM Tris 7.5	5	12	0.003	0.688395
RGG2	2	10 mM Tris 7.5	5	16	0.003	0.688395
RGG2	2	10 mM Tris 7.5	5	20	0.005	1.14469
RGG2	2	10 mM Tris 7.5	5	24	0.006	1.37205
RGG2	2	10 mM Tris 7.5	5	28	0.003	0.688395
RGG2	2	10 mM Tris 7.5	5	32	0.002	0.459458
RGG2	2	10 mM Tris 7.5	5	36	0.006	1.37205
RGG2	2	10 mM Tris 7.5	5	40	0.003	0.688395
RGG2	2	10 mM Tris 7.5	5	44	0.003	0.688395
RGG2	2	10 mM Tris 7.5	5	48	0.002	0.459458
RGG2	2	10 mM Tris 7.5	5	52	0.002	0.459458
RGG2	2	10 mM Tris 7.5	5	56	0.003	0.688395
RGG2	2	10 mM Tris 7.5	5	60	0.003	0.688395
RGG2	2	10 mM Tris 7.5	5	64	0.002	0.459458
RGG2	2	10 mM Tris 7.5	5	68	0.004	0.916806
RGG2	2	10 mM Tris 7.5	5	72	0.002	0.459458
RGG2	3	10 mM Tris 7.5	5	0	-0.001	-0.230524
RGG2	3	10 mM Tris 7.5	5	4	0	0
RGG2	3	10 mM Tris 7.5	5	8	0.001	0.229994
RGG2	3	10 mM Tris 7.5	5	12	0.001	0.229994
RGG2	3	10 mM Tris 7.5	5	16	-0.001	-0.230524
RGG2	3	10 mM Tris 7.5	5	20	0	0
RGG2	3	10 mM Tris 7.5	5	24	0.002	0.459458
RGG2	3	10 mM Tris 7.5	5	28	0.001	0.229994
RGG2	3	10 mM Tris 7.5	5	32	0	0
RGG2	3	10 mM Tris 7.5	5	36	-0.002	-0.461579
RGG2	3	10 mM Tris 7.5	5	40	0.002	0.459458
RGG2	3	10 mM Tris 7.5	5	44	0.002	0.459458
RGG2	3	10 mM Tris 7.5	5	48	0.005	1.14469
RGG2	3	10 mM Tris 7.5	5	52	0.002	0.459458
RGG2	3	10 mM Tris 7.5	5	56	0.003	0.688395
RGG2	3	10 mM Tris 7.5	5	60	-0.001	-0.230524
RGG2	3	10 mM Tris 7.5	5	64	0.002	0.459458
RGG2	3	10 mM Tris 7.5	5	68	0.002	0.459458
RGG2	3	10 mM Tris 7.5	5	72	0.004	0.916806
RGG3	1	10 mM Tris 7.5	5	0	0.004	0.916806
RGG3	1	10 mM Tris 7.5	5	4	0.003	0.688395
RGG3	1	10 mM Tris 7.5	5	8	0.005	1.14469
RGG3	1	10 mM Tris 7.5	5	12	0.003	0.688395
RGG3	1	10 mM Tris 7.5	5	16	0.006	1.37205
RGG3	1	10 mM Tris 7.5	5	20	0.004	0.916806
RGG3	1	10 mM Tris 7.5	5	24	0.002	0.459458
RGG3	1	10 mM Tris 7.5	5	28	0.004	0.916806
RGG3	1	10 mM Tris 7.5	5	32	0.005	1.14469
RGG3	1	10 mM Tris 7.5	5	36	0.004	0.916806
RGG3	1	10 mM Tris 7.5	5	40	0.005	1.14469
RGG3	1	10 mM Tris 7.5	5	44	0.005	1.14469
RGG3	1	10 mM Tris 7.5	5	48	0.006	1.37205
RGG3	1	10 mM Tris 7.5	5	52	0.006	1.37205
RGG3	1	10 mM Tris 7.5	5	56	0.005	1.14469
RGG3	1	10 mM Tris 7.5	5	60	0.005	1.14469
RGG3	1	10 mM Tris 7.5	5	64	0.006	1.37205
RGG3	1	10 mM Tris 7.5	5	68	0.001	0.229994
RGG3	1	10 mM Tris 7.5	5	72	0.003	0.688395
RGG3	2	10 mM Tris 7.5	5	0	0	0
RGG3	2	10 mM Tris 7.5	5	4	0	0
RGG3	2	10 mM Tris 7.5	5	8	0.001	0.229994
RGG3	2	10 mM Tris 7.5	5	12	0.001	0.229994
RGG3	2	10 mM Tris 7.5	5	16	0.001	0.229994
RGG3	2	10 mM Tris 7.5	5	20	0	0
RGG3	2	10 mM Tris 7.5	5	24	0	0
RGG3	2	10 mM Tris 7.5	5	28	0.001	0.229994
RGG3	2	10 mM Tris 7.5	5	32	0.002	0.459458
RGG3	2	10 mM Tris 7.5	5	36	0	0
RGG3	2	10 mM Tris 7.5	5	40	0.004	0.916806
RGG3	2	10 mM Tris 7.5	5	44	-0.002	-0.461579
RGG3	2	10 mM Tris 7.5	5	48	0	0
RGG3	2	10 mM Tris 7.5	5	52	0	0
RGG3	2	10 mM Tris 7.5	5	56	-0.001	-0.230524
RGG3	2	10 mM Tris 7.5	5	60	-0.001	-0.230524
RGG3	2	10 mM Tris 7.5	5	64	0	0
RGG3	2	10 mM Tris 7.5	5	68	-0.001	-0.230524
RGG3	2	10 mM Tris 7.5	5	72	0	0
RGG3	3	10 mM Tris 7.5	5	0	0.001	0.229994
RGG3	3	10 mM Tris 7.5	5	4	-0.001	-0.230524
RGG3	3	10 mM Tris 7.5	5	8	0	0
RGG3	3	10 mM Tris 7.5	5	12	0	0
RGG3	3	10 mM Tris 7.5	5	16	0	0
RGG3	3	10 mM Tris 7.5	5	20	-0.002	-0.461579
RGG3	3	10 mM Tris 7.5	5	24	0.002	0.459458
RGG3	3	10 mM Tris 7.5	5	28	0	0
RGG3	3	10 mM Tris 7.5	5	32	0.002	0.459458
RGG3	3	10 mM Tris 7.5	5	36	0	0
RGG3	3	10 mM Tris 7.5	5	40	0.001	0.229994
RGG3	3	10 mM Tris 7.5	5	44	-0.002	-0.461579
RGG3	3	10 mM Tris 7.5	5	48	0	0
RGG3	3	10 mM Tris 7.5	5	52	0.002	0.459458
RGG3	3	10 mM Tris 7.5	5	56	0.003	0.688395
RGG3	3	10 mM Tris 7.5	5	60	0.001	0.229994
RGG3	3	10 mM Tris 7.5	5	64	0	0
RGG3	3	10 mM Tris 7.5	5	68	0.002	0.459458
RGG3	3	10 mM Tris 7.5	5	72	0.001	0.229994
R5	1	10 mM Tris 7.5	5	0	-0.002	-0.461579
R5	1	10 mM Tris 7.5	5	0.2	0	0
R5	1	10 mM Tris 7.5	5	0.4	-0.002	-0.461579
R5	1	10 mM Tris 7.5	5	0.6	0.013	2.949
R5	1	10 mM Tris 7.5	5	0.8	0.037	8.16674
R5	1	10 mM Tris 7.5	5	1	0.053	11.4884
R5	1	10 mM Tris 7.5	5	1.2	0.053	11.4884
R5	1	10 mM Tris 7.5	5	1.4	0.064	13.7021
R5	1	10 mM Tris 7.5	5	1.6	0.062	13.3038
R5	1	10 mM Tris 7.5	5	1.8	0.069	14.69
R5	1	10 mM Tris 7.5	5	2	0.067	14.2962
R5	1	10 mM Tris 7.5	5	5	0.078	16.4397
R5	1	10 mM Tris 7.5	5	10	0.079	16.6319
R5	1	10 mM Tris 7.5	5	20	0.08	16.8236
R5	1	10 mM Tris 7.5	5	30	0.075	15.8605
R5	1	10 mM Tris 7.5	5	40	0.082	17.2058
R5	1	10 mM Tris 7.5	5	50	0.086	17.9648
R5	1	10 mM Tris 7.5	5	60	0.085	17.7757
R5	2	10 mM Tris 7.5	5	0	0.007	1.59889
R5	2	10 mM Tris 7.5	5	0.2	0.003	0.688395
R5	2	10 mM Tris 7.5	5	0.4	0.001	0.229994
R5	2	10 mM Tris 7.5	5	0.6	0.018	4.05994
R5	2	10 mM Tris 7.5	5	0.8	0.043	9.42674
R5	2	10 mM Tris 7.5	5	1	0.059	12.7029
R5	2	10 mM Tris 7.5	5	1.2	0.056	12.0977
R5	2	10 mM Tris 7.5	5	1.4	0.064	13.7021
R5	2	10 mM Tris 7.5	5	1.6	0.064	13.7021
R5	2	10 mM Tris 7.5	5	1.8	0.073	15.4721
R5	2	10 mM Tris 7.5	5	2	0.076	16.054
R5	2	10 mM Tris 7.5	5	5	0.079	16.6319
R5	2	10 mM Tris 7.5	5	10	0.082	17.2058
R5	2	10 mM Tris 7.5	5	20	0.086	17.9648
R5	2	10 mM Tris 7.5	5	30	0.082	17.2058
R5	2	10 mM Tris 7.5	5	40	0.083	17.3962
R5	2	10 mM Tris 7.5	5	50	0.082	17.2058
R5	2	10 mM Tris 7.5	5	60	0.086	17.9648
R5	3	10 mM Tris 7.5	5	0	0.001	0.229994
R5	3	10 mM Tris 7.5	5	0.2	0.004	0.916806
R5	3	10 mM Tris 7.5	5	0.4	0.002	0.459458
R5	3	10 mM Tris 7.5	5	0.6	0.012	2.72528
R5	3	10 mM Tris 7.5	5	0.8	0.039	8.58868
R5	3	10 mM Tris 7.5	5	1	0.052	11.2844
R5	3	10 mM Tris 7.5	5	1.2	0.054	11.692
R5	3	10 mM Tris 7.5	5	1.4	0.065	13.9006
R5	3	10 mM Tris 7.5	5	1.6	0.062	13.3038
R5	3	10 mM Tris 7.5	5	1.8	0.068	14.4933
R5	3	10 mM Tris 7.5	5	2	0.071	15.082
R5	3	10 mM Tris 7.5	5	5	0.078	16.4397
R5	3	10 mM Tris 7.5	5	10	0.077	16.2471
R5	3	10 mM Tris 7.5	5	20	0.085	17.7757
R5	3	10 mM Tris 7.5	5	30	0.079	16.6319
R5	3	10 mM Tris 7.5	5	40	0.084	17.5862
R5	3	10 mM Tris 7.5	5	50	0.081	17.0149
R5	3	10 mM Tris 7.5	5	60	0.073	15.4721
R7	1	10 mM Tris 7.5	5	0	0.003	0.688395
R7	1	10 mM Tris 7.5	5	0.2	0.005	1.14469
R7	1	10 mM Tris 7.5	5	0.4	0.008	1.82521
R7	1	10 mM Tris 7.5	5	0.6	0.013	2.949
R7	1	10 mM Tris 7.5	5	0.8	0.028	6.2438
R7	1	10 mM Tris 7.5	5	1	0.038	8.37795
R7	1	10 mM Tris 7.5	5	1.2	0.049	10.6695
R7	1	10 mM Tris 7.5	5	1.4	0.081	17.0149
R7	1	10 mM Tris 7.5	5	1.6	0.083	17.3962
R7	1	10 mM Tris 7.5	5	1.8	0.084	17.5862
R7	1	10 mM Tris 7.5	5	2	0.084	17.5862
R7	1	10 mM Tris 7.5	5	5	0.082	17.2058
R7	1	10 mM Tris 7.5	5	10	0.078	16.4397
R7	1	10 mM Tris 7.5	5	20	0.091	18.9039
R7	1	10 mM Tris 7.5	5	30	0.085	17.7757
R7	1	10 mM Tris 7.5	5	40	0.09	18.7169
R7	1	10 mM Tris 7.5	5	50	0.071	15.082
R7	1	10 mM Tris 7.5	5	60	0.091	18.9039
R7	2	10 mM Tris 7.5	5	0	-0.001	-0.230524
R7	2	10 mM Tris 7.5	5	0.2	0.004	0.916806
R7	2	10 mM Tris 7.5	5	0.4	0	0
R7	2	10 mM Tris 7.5	5	0.6	0.009	2.051
R7	2	10 mM Tris 7.5	5	0.8	0.014	3.17221
R7	2	10 mM Tris 7.5	5	1	0.036	7.95504
R7	2	10 mM Tris 7.5	5	1.2	0.038	8.37795
R7	2	10 mM Tris 7.5	5	1.4	0.07	14.8862
R7	2	10 mM Tris 7.5	5	1.6	0.075	15.8605
R7	2	10 mM Tris 7.5	5	1.8	0.086	17.9648
R7	2	10 mM Tris 7.5	5	2	0.084	17.5862
R7	2	10 mM Tris 7.5	5	5	0.083	17.3962
R7	2	10 mM Tris 7.5	5	10	0.079	16.6319
R7	2	10 mM Tris 7.5	5	20	0.082	17.2058
R7	2	10 mM Tris 7.5	5	30	0.076	16.054
R7	2	10 mM Tris 7.5	5	40	0.088	18.3418
R7	2	10 mM Tris 7.5	5	50	0.077	16.2471
R7	2	10 mM Tris 7.5	5	60	0.084	17.5862
R7	3	10 mM Tris 7.5	5	0	-0.002	-0.461579
R7	3	10 mM Tris 7.5	5	0.2	0.004	0.916806
R7	3	10 mM Tris 7.5	5	0.4	0.001	0.229994
R7	3	10 mM Tris 7.5	5	0.6	0.009	2.051
R7	3	10 mM Tris 7.5	5	0.8	0.014	3.17221
R7	3	10 mM Tris 7.5	5	1	0.035	7.74286
R7	3	10 mM Tris 7.5	5	1.2	0.048	10.4635
R7	3	10 mM Tris 7.5	5	1.4	0.083	17.3962
R7	3	10 mM Tris 7.5	5	1.6	0.071	15.082
R7	3	10 mM Tris 7.5	5	1.8	0.084	17.5862
R7	3	10 mM Tris 7.5	5	2	0.08	16.8236
R7	3	10 mM Tris 7.5	5	5	0.084	17.5862
R7	3	10 mM Tris 7.5	5	10	0.083	17.3962
R7	3	10 mM Tris 7.5	5	20	0.082	17.2058
R7	3	10 mM Tris 7.5	5	30	0.077	16.2471
R7	3	10 mM Tris 7.5	5	40	0.073	15.4721
R7	3	10 mM Tris 7.5	5	50	0.07	14.8862
R7	3	10 mM Tris 7.5	5	60	0.083	17.3962
R3	1	10 mM Tris 7.5	5	0	0.001	0.229994
R3	1	10 mM Tris 7.5	5	0.2	-0.001	-0.230524
R3	1	10 mM Tris 7.5	5	0.4	0.003	0.688395
R3	1	10 mM Tris 7.5	5	0.6	-0.002	-0.461579
R3	1	10 mM Tris 7.5	5	0.8	0.001	0.229994
R3	1	10 mM Tris 7.5	5	1	-0.001	-0.230524
R3	1	10 mM Tris 7.5	5	1.2	-0.002	-0.461579
R3	1	10 mM Tris 7.5	5	1.4	0.001	0.229994
R3	1	10 mM Tris 7.5	5	1.6	0	0
R3	1	10 mM Tris 7.5	5	1.8	0.001	0.229994
R3	1	10 mM Tris 7.5	5	2	-0.001	-0.230524
R3	1	10 mM Tris 7.5	5	5	0	0
R3	1	10 mM Tris 7.5	5	10	0.001	0.229994
R3	1	10 mM Tris 7.5	5	20	-0.001	-0.230524
R3	1	10 mM Tris 7.5	5	30	-0.002	-0.461579
R3	1	10 mM Tris 7.5	5	40	0	0
R3	1	10 mM Tris 7.5	5	50	0	0
R3	1	10 mM Tris 7.5	5	60	-0.003	-0.693167
R3	2	10 mM Tris 7.5	5	0	0.001	0.229994
R3	2	10 mM Tris 7.5	5	0.2	-0.001	-0.230524
R3	2	10 mM Tris 7.5	5	0.4	0	0
R3	2	10 mM Tris 7.5	5	0.6	0	0
R3	2	10 mM Tris 7.5	5	0.8	0	0
R3	2	10 mM Tris 7.5	5	1	0	0
R3	2	10 mM Tris 7.5	5	1.2	0	0
R3	2	10 mM Tris 7.5	5	1.4	-0.002	-0.461579
R3	2	10 mM Tris 7.5	5	1.6	-0.003	-0.693167
R3	2	10 mM Tris 7.5	5	1.8	0	0
R3	2	10 mM Tris 7.5	5	2	0.001	0.229994
R3	2	10 mM Tris 7.5	5	5	-0.001	-0.230524
R3	2	10 mM Tris 7.5	5	10	0.001	0.229994
R3	2	10 mM Tris 7.5	5	20	-0.001	-0.230524
R3	2	10 mM Tris 7.5	5	30	0.001	0.229994
R3	2	10 mM Tris 7.5	5	40	-0.001	-0.230524
R3	2	10 mM Tris 7.5	5	50	-0.001	-0.230524
R3	2	10 mM Tris 7.5	5	60	-0.001	-0.230524
R3	3	10 mM Tris 7.5	5	0	0.004	0.916806
R3	3	10 mM Tris 7.5	5	0.2	0.002	0.459458
R3	3	10 mM Tris 7.5	5	0.4	0	0
R3	3	10 mM Tris 7.5	5	0.6	-0.001	-0.230524
R3	3	10 mM Tris 7.5	5	0.8	-0.001	-0.230524
R3	3	10 mM Tris 7.5	5	1	-0.001	-0.230524
R3	3	10 mM Tris 7.5	5	1.2	-0.001	-0.230524
R3	3	10 mM Tris 7.5	5	1.4	-0.002	-0.461579
R3	3	10 mM Tris 7.5	5	1.6	0.002	0.459458
R3	3	10 mM Tris 7.5	5	1.8	-0.002	-0.461579
R3	3	10 mM Tris 7.5	5	2	0.001	0.229994
R3	3	10 mM Tris 7.5	5	5	0.001	0.229994
R3	3	10 mM Tris 7.5	5	10	-0.001	-0.230524
R3	3	10 mM Tris 7.5	5	20	-0.013	-3.03861
R3	3	10 mM Tris 7.5	5	30	-0.001	-0.230524
R3	3	10 mM Tris 7.5	5	40	0.001	0.229994
R3	3	10 mM Tris 7.5	5	50	-0.001	-0.230524
R3	3	10 mM Tris 7.5	5	60	-0.001	-0.230524
K7	1	10 mM Tris 7.5	5	0	0.001	0.229994
K7	1	10 mM Tris 7.5	5	0.2	0	0
K7	1	10 mM Tris 7.5	5	0.4	0	0
K7	1	10 mM Tris 7.5	5	0.6	-0.001	-0.230524
K7	1	10 mM Tris 7.5	5	0.8	0.003	0.688395
K7	1	10 mM Tris 7.5	5	1	0.016	3.6171
K7	1	10 mM Tris 7.5	5	1.2	0.029	6.45943
K7	1	10 mM Tris 7.5	5	1.4	0.036	7.95504
K7	1	10 mM Tris 7.5	5	1.6	0.047	10.2571
K7	1	10 mM Tris 7.5	5	1.8	0.039	8.58868
K7	1	10 mM Tris 7.5	5	2	0.047	10.2571
K7	1	10 mM Tris 7.5	5	5	0.049	10.6695
K7	1	10 mM Tris 7.5	5	10	0.047	10.2571
K7	1	10 mM Tris 7.5	5	20	0.044	9.63505
K7	1	10 mM Tris 7.5	5	30	0.041	9.00867
K7	1	10 mM Tris 7.5	5	40	0.034	7.53018
K7	1	10 mM Tris 7.5	5	50	0.037	8.16674
K7	1	10 mM Tris 7.5	5	60	0.022	4.93952
K7	2	10 mM Tris 7.5	5	0	-0.005	-1.15795
K7	2	10 mM Tris 7.5	5	0.2	-0.001	-0.230524
K7	2	10 mM Tris 7.5	5	0.4	0	0
K7	2	10 mM Tris 7.5	5	0.6	0	0
K7	2	10 mM Tris 7.5	5	0.8	0.001	0.229994
K7	2	10 mM Tris 7.5	5	1	0.018	4.05994
K7	2	10 mM Tris 7.5	5	1.2	0.031	6.88921
K7	2	10 mM Tris 7.5	5	1.4	0.048	10.4635
K7	2	10 mM Tris 7.5	5	1.6	0.047	10.2571
K7	2	10 mM Tris 7.5	5	1.8	0.043	9.42674
K7	2	10 mM Tris 7.5	5	2	0.044	9.63505
K7	2	10 mM Tris 7.5	5	5	0.05	10.8749
K7	2	10 mM Tris 7.5	5	10	0.048	10.4635
K7	2	10 mM Tris 7.5	5	20	0.044	9.63505
K7	2	10 mM Tris 7.5	5	30	0.041	9.00867
K7	2	10 mM Tris 7.5	5	40	0.04	8.79892
K7	2	10 mM Tris 7.5	5	50	0.027	6.02767
K7	2	10 mM Tris 7.5	5	60	0.021	4.72038
K7	3	10 mM Tris 7.5	5	0	0.001	0.229994
K7	3	10 mM Tris 7.5	5	0.2	-0.001	-0.230524
K7	3	10 mM Tris 7.5	5	0.4	0.003	0.688395
K7	3	10 mM Tris 7.5	5	0.6	0.001	0.229994
K7	3	10 mM Tris 7.5	5	0.8	0.007	1.59889
K7	3	10 mM Tris 7.5	5	1	0.02	4.50074
K7	3	10 mM Tris 7.5	5	1.2	0.026	5.81104
K7	3	10 mM Tris 7.5	5	1.4	0.045	9.84289
K7	3	10 mM Tris 7.5	5	1.6	0.047	10.2571
K7	3	10 mM Tris 7.5	5	1.8	0.047	10.2571
K7	3	10 mM Tris 7.5	5	2	0.047	10.2571
K7	3	10 mM Tris 7.5	5	5	0.053	11.4884
K7	3	10 mM Tris 7.5	5	10	0.048	10.4635
K7	3	10 mM Tris 7.5	5	20	0.049	10.6695
K7	3	10 mM Tris 7.5	5	30	0.046	10.0502
K7	3	10 mM Tris 7.5	5	40	0.038	8.37795
K7	3	10 mM Tris 7.5	5	50	0.033	7.31702
K7	3	10 mM Tris 7.5	5	60	0.031	6.88921
K8	1	10 mM Tris 7.5	5	0	-0.003	-0.693167
K8	1	10 mM Tris 7.5	5	0.2	-0.003	-0.693167
K8	1	10 mM Tris 7.5	5	0.4	-0.001	-0.230524
K8	1	10 mM Tris 7.5	5	0.6	-0.004	-0.925289
K8	1	10 mM Tris 7.5	5	0.8	0.005	1.14469
K8	1	10 mM Tris 7.5	5	1	0.011	2.50104
K8	1	10 mM Tris 7.5	5	1.2	0.046	10.0502
K8	1	10 mM Tris 7.5	5	1.4	0.05	10.8749
K8	1	10 mM Tris 7.5	5	1.6	0.056	12.0977
K8	1	10 mM Tris 7.5	5	1.8	0.05	10.8749
K8	1	10 mM Tris 7.5	5	2	0.055	11.8951
K8	1	10 mM Tris 7.5	5	5	0.063	13.5032
K8	1	10 mM Tris 7.5	5	10	0.055	11.8951
K8	1	10 mM Tris 7.5	5	20	0.056	12.0977
K8	1	10 mM Tris 7.5	5	30	0.048	10.4635
K8	1	10 mM Tris 7.5	5	40	0.051	11.0799
K8	1	10 mM Tris 7.5	5	50	0.048	10.4635
K8	1	10 mM Tris 7.5	5	60	0.043	9.42674
K8	2	10 mM Tris 7.5	5	0	-0.003	-0.693167
K8	2	10 mM Tris 7.5	5	0.2	-0.004	-0.925289
K8	2	10 mM Tris 7.5	5	0.4	-0.001	-0.230524
K8	2	10 mM Tris 7.5	5	0.6	0.001	0.229994
K8	2	10 mM Tris 7.5	5	0.8	0.004	0.916806
K8	2	10 mM Tris 7.5	5	1	0.03	6.67457
K8	2	10 mM Tris 7.5	5	1.2	0.044	9.63505
K8	2	10 mM Tris 7.5	5	1.4	0.055	11.8951
K8	2	10 mM Tris 7.5	5	1.6	0.059	12.7029
K8	2	10 mM Tris 7.5	5	1.8	0.059	12.7029
K8	2	10 mM Tris 7.5	5	2	0.053	11.4884
K8	2	10 mM Tris 7.5	5	5	0.057	12.2999
K8	2	10 mM Tris 7.5	5	10	0.056	12.0977
K8	2	10 mM Tris 7.5	5	20	0.06	12.9036
K8	2	10 mM Tris 7.5	5	30	0.049	10.6695
K8	2	10 mM Tris 7.5	5	40	0.049	10.6695
K8	2	10 mM Tris 7.5	5	50	0.045	9.84289
K8	2	10 mM Tris 7.5	5	60	0.041	9.00867
K8	3	10 mM Tris 7.5	5	0	0.003	0.688395
K8	3	10 mM Tris 7.5	5	0.2	0	0
K8	3	10 mM Tris 7.5	5	0.4	0.002	0.459458
K8	3	10 mM Tris 7.5	5	0.6	-0.001	-0.230524
K8	3	10 mM Tris 7.5	5	0.8	0.011	2.50104
K8	3	10 mM Tris 7.5	5	1	0.035	7.74286
K8	3	10 mM Tris 7.5	5	1.2	0.05	10.8749
K8	3	10 mM Tris 7.5	5	1.4	0.059	12.7029
K8	3	10 mM Tris 7.5	5	1.6	0.058	12.5016
K8	3	10 mM Tris 7.5	5	1.8	0.058	12.5016
K8	3	10 mM Tris 7.5	5	2	0.062	13.3038
K8	3	10 mM Tris 7.5	5	5	0.057	12.2999
K8	3	10 mM Tris 7.5	5	10	0.056	12.0977
K8	3	10 mM Tris 7.5	5	20	0.055	11.8951
K8	3	10 mM Tris 7.5	5	30	0.057	12.2999
K8	3	10 mM Tris 7.5	5	40	0.055	11.8951
K8	3	10 mM Tris 7.5	5	50	0.045	9.84289
K8	3	10 mM Tris 7.5	5	60	0.031	6.88921
K5	1	10 mM Tris 7.5	5	0	0.001	0.229994
K5	1	10 mM Tris 7.5	5	0.2	0.001	0.229994
K5	1	10 mM Tris 7.5	5	0.4	0	0
K5	1	10 mM Tris 7.5	5	0.6	-0.002	-0.461579
K5	1	10 mM Tris 7.5	5	0.8	0	0
K5	1	10 mM Tris 7.5	5	1	-0.001	-0.230524
K5	1	10 mM Tris 7.5	5	1.2	-0.001	-0.230524
K5	1	10 mM Tris 7.5	5	1.4	-0.001	-0.230524
K5	1	10 mM Tris 7.5	5	1.6	-0.001	-0.230524
K5	1	10 mM Tris 7.5	5	1.8	-0.005	-1.15795
K5	1	10 mM Tris 7.5	5	2	-0.002	-0.461579
K5	1	10 mM Tris 7.5	5	5	0	0
K5	1	10 mM Tris 7.5	5	10	0.002	0.459458
K5	1	10 mM Tris 7.5	5	20	0.002	0.459458
K5	1	10 mM Tris 7.5	5	30	0	0
K5	1	10 mM Tris 7.5	5	40	0.002	0.459458
K5	1	10 mM Tris 7.5	5	50	0	0
K5	1	10 mM Tris 7.5	5	60	0	0
K5	2	10 mM Tris 7.5	5	0	0.001	0.229994
K5	2	10 mM Tris 7.5	5	0.2	0.001	0.229994
K5	2	10 mM Tris 7.5	5	0.4	0	0
K5	2	10 mM Tris 7.5	5	0.6	0	0
K5	2	10 mM Tris 7.5	5	0.8	0	0
K5	2	10 mM Tris 7.5	5	1	-0.001	-0.230524
K5	2	10 mM Tris 7.5	5	1.2	-0.002	-0.461579
K5	2	10 mM Tris 7.5	5	1.4	-0.001	-0.230524
K5	2	10 mM Tris 7.5	5	1.6	0.002	0.459458
K5	2	10 mM Tris 7.5	5	1.8	-0.004	-0.925289
K5	2	10 mM Tris 7.5	5	2	-0.001	-0.230524
K5	2	10 mM Tris 7.5	5	5	-0.001	-0.230524
K5	2	10 mM Tris 7.5	5	10	0.001	0.229994
K5	2	10 mM Tris 7.5	5	20	-0.001	-0.230524
K5	2	10 mM Tris 7.5	5	30	0.001	0.229994
K5	2	10 mM Tris 7.5	5	40	0	0
K5	2	10 mM Tris 7.5	5	50	0	0
K5	2	10 mM Tris 7.5	5	60	0.001	0.229994
K5	3	10 mM Tris 7.5	5	0	0	0
K5	3	10 mM Tris 7.5	5	0.2	-0.002	-0.461579
K5	3	10 mM Tris 7.5	5	0.4	0.001	0.229994
K5	3	10 mM Tris 7.5	5	0.6	-0.001	-0.230524
K5	3	10 mM Tris 7.5	5	0.8	0.002	0.459458
K5	3	10 mM Tris 7.5	5	1	-0.001	-0.230524
K5	3	10 mM Tris 7.5	5	1.2	-0.001	-0.230524
K5	3	10 mM Tris 7.5	5	1.4	-0.001	-0.230524
K5	3	10 mM Tris 7.5	5	1.6	-0.001	-0.230524
K5	3	10 mM Tris 7.5	5	1.8	0.002	0.459458
K5	3	10 mM Tris 7.5	5	2	-0.001	-0.230524
K5	3	10 mM Tris 7.5	5	5	-0.001	-0.230524
K5	3	10 mM Tris 7.5	5	10	0.002	0.459458
K5	3	10 mM Tris 7.5	5	20	-0.001	-0.230524
K5	3	10 mM Tris 7.5	5	30	0.001	0.229994
K5	3	10 mM Tris 7.5	5	40	-0.001	-0.230524
K5	3	10 mM Tris 7.5	5	50	-0.002	-0.461579
K5	3	10 mM Tris 7.5	5	60	0	0
K_Poly	1	10 mM Tris 7.5	5	0	0	0
K_Poly	1	10 mM Tris 7.5	5	0.2	0.001	0.229994
K_Poly	1	10 mM Tris 7.5	5	0.4	0.007	1.59889
K_Poly	1	10 mM Tris 7.5	5	0.6	0.017	3.83877
K_Poly	1	10 mM Tris 7.5	5	0.8	0.048	10.4635
K_Poly	1	10 mM Tris 7.5	5	1	0.059	12.7029
K_Poly	1	10 mM Tris 7.5	5	1.2	0.062	13.3038
K_Poly	1	10 mM Tris 7.5	5	1.4	0.056	12.0977
K_Poly	1	10 mM Tris 7.5	5	1.6	0.039	8.58868
K_Poly	1	10 mM Tris 7.5	5	1.8	0.037	8.16674
K_Poly	1	10 mM Tris 7.5	5	2	0.02	4.50074
K_Poly	1	10 mM Tris 7.5	5	5	0.006	1.37205
K_Poly	1	10 mM Tris 7.5	5	10	0.005	1.14469
K_Poly	1	10 mM Tris 7.5	5	20	0.004	0.916806
K_Poly	1	10 mM Tris 7.5	5	30	0.003	0.688395
K_Poly	1	10 mM Tris 7.5	5	40	0.003	0.688395
K_Poly	1	10 mM Tris 7.5	5	50	0.002	0.459458
K_Poly	1	10 mM Tris 7.5	5	60	0.003	0.688395
K_Poly	2	10 mM Tris 7.5	5	0	0	0
K_Poly	2	10 mM Tris 7.5	5	0.2	0.001	0.229994
K_Poly	2	10 mM Tris 7.5	5	0.4	0.01	2.27628
K_Poly	2	10 mM Tris 7.5	5	0.6	0.014	3.17221
K_Poly	2	10 mM Tris 7.5	5	0.8	0.045	9.84289
K_Poly	2	10 mM Tris 7.5	5	1	0.061	13.104
K_Poly	2	10 mM Tris 7.5	5	1.2	0.052	11.2844
K_Poly	2	10 mM Tris 7.5	5	1.4	0.061	13.104
K_Poly	2	10 mM Tris 7.5	5	1.6	0.036	7.95504
K_Poly	2	10 mM Tris 7.5	5	1.8	0.032	7.10336
K_Poly	2	10 mM Tris 7.5	5	2	0.02	4.50074
K_Poly	2	10 mM Tris 7.5	5	5	0.004	0.916806
K_Poly	2	10 mM Tris 7.5	5	10	0.003	0.688395
K_Poly	2	10 mM Tris 7.5	5	20	-0.001	-0.230524
K_Poly	2	10 mM Tris 7.5	5	30	-0.003	-0.693167
K_Poly	2	10 mM Tris 7.5	5	40	0	0
K_Poly	2	10 mM Tris 7.5	5	50	0.002	0.459458
K_Poly	2	10 mM Tris 7.5	5	60	0.002	0.459458
K_Poly	3	10 mM Tris 7.5	5	0	0	0
K_Poly	3	10 mM Tris 7.5	5	0.2	0	0
K_Poly	3	10 mM Tris 7.5	5	0.4	0.005	1.14469
K_Poly	3	10 mM Tris 7.5	5	0.6	0.018	4.05994
K_Poly	3	10 mM Tris 7.5	5	0.8	0.035	7.74286
K_Poly	3	10 mM Tris 7.5	5	1	0.059	12.7029
K_Poly	3	10 mM Tris 7.5	5	1.2	0.059	12.7029
K_Poly	3	10 mM Tris 7.5	5	1.4	0.057	12.2999
K_Poly	3	10 mM Tris 7.5	5	1.6	0.048	10.4635
K_Poly	3	10 mM Tris 7.5	5	1.8	0.031	6.88921
K_Poly	3	10 mM Tris 7.5	5	2	0.037	8.16674
K_Poly	3	10 mM Tris 7.5	5	5	0.003	0.688395
K_Poly	3	10 mM Tris 7.5	5	10	0	0
K_Poly	3	10 mM Tris 7.5	5	20	-0.001	-0.230524
K_Poly	3	10 mM Tris 7.5	5	30	0.003	0.688395
K_Poly	3	10 mM Tris 7.5	5	40	-0.002	-0.461579
K_Poly	3	10 mM Tris 7.5	5	50	0	0
K_Poly	3	10 mM Tris 7.5	5	60	0.002	0.459458
R_Poly	1	10 mM Tris 7.5	5	0	0	0
R_Poly	1	10 mM Tris 7.5	5	0.2	0.005	1.14469
R_Poly	1	10 mM Tris 7.5	5	0.4	0.004	0.916806
R_Poly	1	10 mM Tris 7.5	5	0.6	0.017	3.83877
R_Poly	1	10 mM Tris 7.5	5	0.8	0.047	10.2571
R_Poly	1	10 mM Tris 7.5	5	1	0.05	10.8749
R_Poly	1	10 mM Tris 7.5	5	1.2	0.04	8.79892
R_Poly	1	10 mM Tris 7.5	5	1.4	0.045	9.84289
R_Poly	1	10 mM Tris 7.5	5	1.6	0.031	6.88921
R_Poly	1	10 mM Tris 7.5	5	1.8	0.034	7.53018
R_Poly	1	10 mM Tris 7.5	5	2	0.054	11.692
R_Poly	1	10 mM Tris 7.5	5	5	0.02	4.50074
R_Poly	1	10 mM Tris 7.5	5	10	0.021	4.72038
R_Poly	1	10 mM Tris 7.5	5	20	0.017	3.83877
R_Poly	1	10 mM Tris 7.5	5	30	0.014	3.17221
R_Poly	1	10 mM Tris 7.5	5	40	0.012	2.72528
R_Poly	1	10 mM Tris 7.5	5	50	0.012	2.72528
R_Poly	1	10 mM Tris 7.5	5	60	0.01	2.27628
R_Poly	2	10 mM Tris 7.5	5	0	0.005	1.14469
R_Poly	2	10 mM Tris 7.5	5	0.2	0.004	0.916806
R_Poly	2	10 mM Tris 7.5	5	0.4	0.009	2.051
R_Poly	2	10 mM Tris 7.5	5	0.6	0.016	3.6171
R_Poly	2	10 mM Tris 7.5	5	0.8	0.047	10.2571
R_Poly	2	10 mM Tris 7.5	5	1	0.05	10.8749
R_Poly	2	10 mM Tris 7.5	5	1.2	0.057	12.2999
R_Poly	2	10 mM Tris 7.5	5	1.4	0.036	7.95504
R_Poly	2	10 mM Tris 7.5	5	1.6	0.032	7.10336
R_Poly	2	10 mM Tris 7.5	5	1.8	0.057	12.2999
R_Poly	2	10 mM Tris 7.5	5	2	0.033	7.31702
R_Poly	2	10 mM Tris 7.5	5	5	0.028	6.2438
R_Poly	2	10 mM Tris 7.5	5	10	0.02	4.50074
R_Poly	2	10 mM Tris 7.5	5	20	0.012	2.72528
R_Poly	2	10 mM Tris 7.5	5	30	0.013	2.949
R_Poly	2	10 mM Tris 7.5	5	40	0.011	2.50104
R_Poly	2	10 mM Tris 7.5	5	50	0.02	4.50074
R_Poly	2	10 mM Tris 7.5	5	60	0.009	2.051
R_Poly	3	10 mM Tris 7.5	5	0	0	0
R_Poly	3	10 mM Tris 7.5	5	0.2	0.004	0.916806
R_Poly	3	10 mM Tris 7.5	5	0.4	0.009	2.051
R_Poly	3	10 mM Tris 7.5	5	0.6	0.009	2.051
R_Poly	3	10 mM Tris 7.5	5	0.8	0.044	9.63505
R_Poly	3	10 mM Tris 7.5	5	1	0.032	7.10336
R_Poly	3	10 mM Tris 7.5	5	1.2	0.062	13.3038
R_Poly	3	10 mM Tris 7.5	5	1.4	0.032	7.10336
R_Poly	3	10 mM Tris 7.5	5	1.6	0.026	5.81104
R_Poly	3	10 mM Tris 7.5	5	1.8	0.024	5.37628
R_Poly	3	10 mM Tris 7.5	5	2	0.024	5.37628
R_Poly	3	10 mM Tris 7.5	5	5	0.026	5.81104
R_Poly	3	10 mM Tris 7.5	5	10	0.018	4.05994
R_Poly	3	10 mM Tris 7.5	5	20	0.017	3.83877
R_Poly	3	10 mM Tris 7.5	5	30	0.012	2.72528
R_Poly	3	10 mM Tris 7.5	5	40	0.008	1.82521
R_Poly	3	10 mM Tris 7.5	5	50	0.009	2.051
R_Poly	3	10 mM Tris 7.5	5	60	0.007	1.59889
R9	1	10 mM Tris 7.5	0	0	0.001	0.229994
R9	1	10 mM Tris 7.5	0	0.4	0.005	1.14469
R9	1	10 mM Tris 7.5	0	0.2	0.004	0.916806
R9	1	10 mM Tris 7.5	0	0.8	0.009	2.051
R9	1	10 mM Tris 7.5	0	0.6	0.006	1.37205
R9	1	10 mM Tris 7.5	0	1.2	0.091	18.9039
R9	1	10 mM Tris 7.5	0	1	0.029	6.45943
R9	1	10 mM Tris 7.5	0	1.6	0.103	21.114
R9	1	10 mM Tris 7.5	0	1.4	0.109	22.1963
R9	1	10 mM Tris 7.5	0	1.8	0.106	21.657
R9	1	10 mM Tris 7.5	0	2	0.099	20.3841
R9	2	10 mM Tris 7.5	0	0	0	0
R9	2	10 mM Tris 7.5	0	0.2	0	0
R9	2	10 mM Tris 7.5	0	0.4	0.002	0.459458
R9	2	10 mM Tris 7.5	0	0.6	0.005	1.14469
R9	2	10 mM Tris 7.5	0	0.8	0.01	2.27628
R9	2	10 mM Tris 7.5	0	1	0.014	3.17221
R9	2	10 mM Tris 7.5	0	1.2	0.016	3.6171
R9	2	10 mM Tris 7.5	0	1.4	0.103	21.114
R9	2	10 mM Tris 7.5	0	1.6	0.109	22.1963
R9	2	10 mM Tris 7.5	0	1.8	0.103	21.114
R9	2	10 mM Tris 7.5	0	2	0.099	20.3841
R9	3	10 mM Tris 7.5	0	0	0.001	0.229994
R9	3	10 mM Tris 7.5	0	0.2	0	0
R9	3	10 mM Tris 7.5	0	0.4	0.003	0.688395
R9	3	10 mM Tris 7.5	0	0.6	0.004	0.916806
R9	3	10 mM Tris 7.5	0	0.8	0.008	1.82521
R9	3	10 mM Tris 7.5	0	1	0.014	3.17221
R9	3	10 mM Tris 7.5	0	1.2	0.032	7.10336
R9	3	10 mM Tris 7.5	0	1.4	0.099	20.3841
R9	3	10 mM Tris 7.5	0	1.6	0.107	21.8372
R9	3	10 mM Tris 7.5	0	1.8	0.103	21.114
R9	3	10 mM Tris 7.5	0	2	0.101	20.7499
K9	1	10 mM Tris 7.5	0	0	0.002	0.459458
K9	1	10 mM Tris 7.5	0	0.2	0.004	0.916806
K9	1	10 mM Tris 7.5	0	0.4	0.004	0.916806
K9	1	10 mM Tris 7.5	0	0.6	0.005	1.14469
K9	1	10 mM Tris 7.5	0	0.8	0.007	1.59889
K9	1	10 mM Tris 7.5	0	1	0.007	1.59889
K9	1	10 mM Tris 7.5	0	1.2	0.02	4.50074
K9	1	10 mM Tris 7.5	0	1.4	0.039	8.58868
K9	1	10 mM Tris 7.5	0	1.6	0.073	15.4721
K9	1	10 mM Tris 7.5	0	1.8	0.074	15.6665
K9	1	10 mM Tris 7.5	0	2	0.066	14.0986
K9	2	10 mM Tris 7.5	0	0	0	0
K9	2	10 mM Tris 7.5	0	0.2	0.001	0.229994
K9	2	10 mM Tris 7.5	0	0.4	0	0
K9	2	10 mM Tris 7.5	0	0.6	0.002	0.459458
K9	2	10 mM Tris 7.5	0	0.8	0.002	0.459458
K9	2	10 mM Tris 7.5	0	1	0.002	0.459458
K9	2	10 mM Tris 7.5	0	1.2	0.031	6.88921
K9	2	10 mM Tris 7.5	0	1.4	0.064	13.7021
K9	2	10 mM Tris 7.5	0	1.6	0.06	12.9036
K9	2	10 mM Tris 7.5	0	1.8	0.063	13.5032
K9	2	10 mM Tris 7.5	0	2	0.062	13.3038
K9	3	10 mM Tris 7.5	0	0	0.004	0.916806
K9	3	10 mM Tris 7.5	0	0.2	0.006	1.37205
K9	3	10 mM Tris 7.5	0	0.4	0.002	0.459458
K9	3	10 mM Tris 7.5	0	0.6	0.008	1.82521
K9	3	10 mM Tris 7.5	0	0.8	0.004	0.916806
K9	3	10 mM Tris 7.5	0	1	0.006	1.37205
K9	3	10 mM Tris 7.5	0	1.2	0.029	6.45943
K9	3	10 mM Tris 7.5	0	1.4	0.073	15.4721
K9	3	10 mM Tris 7.5	0	1.6	0.069	14.69
K9	3	10 mM Tris 7.5	0	1.8	0.067	14.2962
K9	3	10 mM Tris 7.5	0	2	0.064	13.7021
K6	1	10 mM Tris 7.5	5	0	-0.002	-0.461579
K6	1	10 mM Tris 7.5	5	2	0.014	3.17221
K6	1	10 mM Tris 7.5	5	4	0.033	7.31702
K6	1	10 mM Tris 7.5	5	6	0.035	7.74286
K6	1	10 mM Tris 7.5	5	8	0.035	7.74286
K6	1	10 mM Tris 7.5	5	10	0.035	7.74286
K6	1	10 mM Tris 7.5	5	12	0.035	7.74286
K6	1	10 mM Tris 7.5	5	14	0.036	7.95504
K6	1	10 mM Tris 7.5	5	16	0.036	7.95504
K6	1	10 mM Tris 7.5	5	18	0.029	6.45943
K6	1	10 mM Tris 7.5	5	20	0.034	7.53018
K6	1	10 mM Tris 7.5	5	25	0.027	6.02767
K6	1	10 mM Tris 7.5	5	30	0.017	3.83877
K6	1	10 mM Tris 7.5	5	40	0.018	4.05994
K6	1	10 mM Tris 7.5	5	50	0.008	1.82521
K6	1	10 mM Tris 7.5	5	60	0.005	1.14469
K6	2	10 mM Tris 7.5	5	0	0.002	0.459458
K6	2	10 mM Tris 7.5	5	2	0.02	4.50074
K6	2	10 mM Tris 7.5	5	4	0.027	6.02767
K6	2	10 mM Tris 7.5	5	6	0.034	7.53018
K6	2	10 mM Tris 7.5	5	8	0.037	8.16674
K6	2	10 mM Tris 7.5	5	10	0.039	8.58868
K6	2	10 mM Tris 7.5	5	12	0.033	7.31702
K6	2	10 mM Tris 7.5	5	14	0.035	7.74286
K6	2	10 mM Tris 7.5	5	16	0.029	6.45943
K6	2	10 mM Tris 7.5	5	18	0.032	7.10336
K6	2	10 mM Tris 7.5	5	20	0.026	5.81104
K6	2	10 mM Tris 7.5	5	25	0.028	6.2438
K6	2	10 mM Tris 7.5	5	30	0.021	4.72038
K6	2	10 mM Tris 7.5	5	40	0.017	3.83877
K6	2	10 mM Tris 7.5	5	50	0.01	2.27628
K6	2	10 mM Tris 7.5	5	60	0.007	1.59889
K6	3	10 mM Tris 7.5	5	0	0.004	0.916806
K6	3	10 mM Tris 7.5	5	2	0.013	2.949
K6	3	10 mM Tris 7.5	5	4	0.029	6.45943
K6	3	10 mM Tris 7.5	5	6	0.032	7.10336
K6	3	10 mM Tris 7.5	5	8	0.037	8.16674
K6	3	10 mM Tris 7.5	5	10	0.038	8.37795
K6	3	10 mM Tris 7.5	5	12	0.03	6.67457
K6	3	10 mM Tris 7.5	5	14	0.034	7.53018
K6	3	10 mM Tris 7.5	5	16	0.03	6.67457
K6	3	10 mM Tris 7.5	5	18	0.031	6.88921
K6	3	10 mM Tris 7.5	5	20	0.022	4.93952
K6	3	10 mM Tris 7.5	5	25	0.029	6.45943
K6	3	10 mM Tris 7.5	5	30	0.025	5.59391
K6	3	10 mM Tris 7.5	5	40	0.016	3.6171
K6	3	10 mM Tris 7.5	5	50	0.009	2.051
K6	3	10 mM Tris 7.5	5	60	0.005	1.14469
R4	1	10 mM Tris 7.5	5	0	0.001	0.229994
R4	1	10 mM Tris 7.5	5	1	0.003	0.688395
R4	1	10 mM Tris 7.5	5	2	0.003	0.688395
R4	1	10 mM Tris 7.5	5	4	0.021	4.72038
R4	1	10 mM Tris 7.5	5	6	0.053	11.4884
R4	1	10 mM Tris 7.5	5	8	0.06	12.9036
R4	1	10 mM Tris 7.5	5	10	0.057	12.2999
R4	1	10 mM Tris 7.5	5	12	0.057	12.2999
R4	1	10 mM Tris 7.5	5	14	0.064	13.7021
R4	1	10 mM Tris 7.5	5	16	0.068	14.4933
R4	1	10 mM Tris 7.5	5	18	0.068	14.4933
R4	1	10 mM Tris 7.5	5	20	0.079	16.6319
R4	1	10 mM Tris 7.5	5	25	0.075	15.8605
R4	1	10 mM Tris 7.5	5	30	0.082	17.2058
R4	1	10 mM Tris 7.5	5	40	0.081	17.0149
R4	1	10 mM Tris 7.5	5	50	0.068	14.4933
R4	1	10 mM Tris 7.5	5	60	0.078	16.4397
R4	2	10 mM Tris 7.5	5	0	0.001	0.229994
R4	2	10 mM Tris 7.5	5	1	0	0
R4	2	10 mM Tris 7.5	5	2	0	0
R4	2	10 mM Tris 7.5	5	4	0.026	5.81104
R4	2	10 mM Tris 7.5	5	6	0.05	10.8749
R4	2	10 mM Tris 7.5	5	8	0.054	11.692
R4	2	10 mM Tris 7.5	5	10	0.047	10.2571
R4	2	10 mM Tris 7.5	5	12	0.06	12.9036
R4	2	10 mM Tris 7.5	5	14	0.068	14.4933
R4	2	10 mM Tris 7.5	5	16	0.074	15.6665
R4	2	10 mM Tris 7.5	5	18	0.067	14.2962
R4	2	10 mM Tris 7.5	5	20	0.072	15.2773
R4	2	10 mM Tris 7.5	5	25	0.071	15.082
R4	2	10 mM Tris 7.5	5	30	0.081	17.0149
R4	2	10 mM Tris 7.5	5	40	0.077	16.2471
R4	2	10 mM Tris 7.5	5	50	0.082	17.2058
R4	2	10 mM Tris 7.5	5	60	0.076	16.054
R4	3	10 mM Tris 7.5	5	0	0.004	0.916806
R4	3	10 mM Tris 7.5	5	1	0.004	0.916806
R4	3	10 mM Tris 7.5	5	2	0.005	1.14469
R4	3	10 mM Tris 7.5	5	4	0.011	2.50104
R4	3	10 mM Tris 7.5	5	6	0.04	8.79892
R4	3	10 mM Tris 7.5	5	8	0.057	12.2999
R4	3	10 mM Tris 7.5	5	10	0.05	10.8749
R4	3	10 mM Tris 7.5	5	12	0.049	10.6695
R4	3	10 mM Tris 7.5	5	14	0.049	10.6695
R4	3	10 mM Tris 7.5	5	16	0.059	12.7029
R4	3	10 mM Tris 7.5	5	18	0.053	11.4884
R4	3	10 mM Tris 7.5	5	20	0.067	14.2962
R4	3	10 mM Tris 7.5	5	25	0.073	15.4721
R4	3	10 mM Tris 7.5	5	30	0.078	16.4397
R4	3	10 mM Tris 7.5	5	40	0.084	17.5862
R4	3	10 mM Tris 7.5	5	50	0.08	16.8236
R4	3	10 mM Tris 7.5	5	60	0.084	17.5862
RGG5	1	10 mM Tris 7.5	5	0	0.005	1.14469
RGG5	1	10 mM Tris 7.5	5	4	0.018	4.05994
RGG5	1	10 mM Tris 7.5	5	8	0.051	11.0799
RGG5	1	10 mM Tris 7.5	5	12	0.059	12.7029
RGG5	1	10 mM Tris 7.5	5	16	0.085	17.7757
RGG5	1	10 mM Tris 7.5	5	20	0.099	20.3841
RGG5	1	10 mM Tris 7.5	5	24	0.102	20.9321
RGG5	1	10 mM Tris 7.5	5	28	0.112	22.7319
RGG5	1	10 mM Tris 7.5	5	32	0.1	20.5672
RGG5	1	10 mM Tris 7.5	5	36	0.101	20.7499
RGG5	1	10 mM Tris 7.5	5	40	0.099	20.3841
RGG5	1	10 mM Tris 7.5	5	44	0.11	22.3753
RGG5	1	10 mM Tris 7.5	5	48	0.108	22.017
RGG5	1	10 mM Tris 7.5	5	52	0.107	21.8372
RGG5	1	10 mM Tris 7.5	5	56	0.096	19.8322
RGG5	1	10 mM Tris 7.5	5	60	0.107	21.8372
RGG5	1	10 mM Tris 7.5	5	64	0.11	22.3753
RGG5	1	10 mM Tris 7.5	5	68	0.107	21.8372
RGG5	1	10 mM Tris 7.5	5	72	0.106	21.657
RGG5	2	10 mM Tris 7.5	5	0	-0.002	-0.461579
RGG5	2	10 mM Tris 7.5	5	4	0.009	2.051
RGG5	2	10 mM Tris 7.5	5	8	0.057	12.2999
RGG5	2	10 mM Tris 7.5	5	12	0.071	15.082
RGG5	2	10 mM Tris 7.5	5	16	0.077	16.2471
RGG5	2	10 mM Tris 7.5	5	20	0.075	15.8605
RGG5	2	10 mM Tris 7.5	5	24	0.08	16.8236
RGG5	2	10 mM Tris 7.5	5	28	0.085	17.7757
RGG5	2	10 mM Tris 7.5	5	32	0.082	17.2058
RGG5	2	10 mM Tris 7.5	5	36	0.086	17.9648
RGG5	2	10 mM Tris 7.5	5	40	0.085	17.7757
RGG5	2	10 mM Tris 7.5	5	44	0.091	18.9039
RGG5	2	10 mM Tris 7.5	5	48	0.089	18.5296
RGG5	2	10 mM Tris 7.5	5	52	0.091	18.9039
RGG5	2	10 mM Tris 7.5	5	56	0.091	18.9039
RGG5	2	10 mM Tris 7.5	5	60	0.088	18.3418
RGG5	2	10 mM Tris 7.5	5	64	0.091	18.9039
RGG5	2	10 mM Tris 7.5	5	68	0.094	19.4622
RGG5	2	10 mM Tris 7.5	5	72	0.087	18.1535
RGG5	3	10 mM Tris 7.5	5	0	0.003	0.688395
RGG5	3	10 mM Tris 7.5	5	4	0.011	2.50104
RGG5	3	10 mM Tris 7.5	5	8	0.057	12.2999
RGG5	3	10 mM Tris 7.5	5	12	0.075	15.8605
RGG5	3	10 mM Tris 7.5	5	16	0.074	15.6665
RGG5	3	10 mM Tris 7.5	5	20	0.081	17.0149
RGG5	3	10 mM Tris 7.5	5	24	0.087	18.1535
RGG5	3	10 mM Tris 7.5	5	28	0.09	18.7169
RGG5	3	10 mM Tris 7.5	5	32	0.091	18.9039
RGG5	3	10 mM Tris 7.5	5	36	0.092	19.0904
RGG5	3	10 mM Tris 7.5	5	40	0.088	18.3418
RGG5	3	10 mM Tris 7.5	5	44	0.093	19.2765
RGG5	3	10 mM Tris 7.5	5	48	0.095	19.6474
RGG5	3	10 mM Tris 7.5	5	52	0.094	19.4622
RGG5	3	10 mM Tris 7.5	5	56	0.097	20.0166
RGG5	3	10 mM Tris 7.5	5	60	0.097	20.0166
RGG5	3	10 mM Tris 7.5	5	64	0.097	20.0166
RGG5	3	10 mM Tris 7.5	5	68	0.097	20.0166
RGG5	3	10 mM Tris 7.5	5	72	0.09	18.7169
