# Supplementary material for: Charge-density reduction promotes ribozyme activity in RNA–peptide coacervates via RNA fluidization and magnesium partitioning
Source: Nat Chem. 2022 Feb 14;14(4):407–16. doi: 10.1038/s41557-022-00890-8 (PMC8979813; doi:10.1038/s41557-022-00890-8)
Supplement: Source Data Extended Data Fig. 2 — Statistical source data for Extended Data Fig. 2 [file 41557_2022_890_MOESM11_ESM.xlsx]

## Sheet: P
Peptide	Experiment_set	Buffer	MgCl2	Radius	Tau	Tau_std	Half_Life	Diffusion_Coefficient	A	A_std	c	c_std
70TimesRGG4	1	10 mM Tris 7.5	5	0.550821	122.436	2.1	84.8662	0.000786518	0.756889	0.006	0	0
70TimesRGG4	1	10 mM Tris 7.5	5	0.779714	264.228	2.1	183.149	0.00073028	0.83426	0.0039	0	0
70TimesRGG4	1	10 mM Tris 7.5	5	0.732691	204.083	1.8	141.46	0.000834893	0.833089	0.0042	0	0
70TimesRGG4	1	10 mM Tris 7.5	5	0.817421	302.571	2.4	209.726	0.000700908	0.826722	0.0039	0	0
70TimesRGG4	1	10 mM Tris 7.5	5	0.87043	275.931	2.1	191.261	0.000871494	0.846247	0.0038	0	0
70TimesRGG4	1	10 mM Tris 7.5	5	0.838206	315.841	2.5	218.924	0.000706042	0.841305	0.0038	0	0
70TimesRGG4	1	10 mM Tris 7.5	5	0.838206	276.7	2.2	191.794	0.000805915	0.823961	0.0038	0	0
70TimesRGG4	1	10 mM Tris 7.5	5	0.748566	265.268	2.6	183.87	0.000670458	0.78559	0.0045	0	0
70TimesRGG4	1	10 mM Tris 7.5	5	0.925364	348.337	2.2	241.449	0.00078023	0.867038	0.003	0	0
70TimesRGG4	1	10 mM Tris 7.5	5	0.958249	349.729	2.2	242.414	0.000833339	0.867376	0.0031	0	0
70TimesRGG4	1	10 mM Tris 7.5	5	0.69822	207.823	2	144.052	0.000744539	0.829822	0.0045	0	0
70TimesRGG4	1	10 mM Tris 7.5	5	0.934001	367.327	2.4	254.612	0.000753769	0.857723	0.0032	0	0
70TimesRGG4	1	10 mM Tris 7.5	5	0.752006	276.969	2.2	191.981	0.000648049	0.818336	0.0039	0	0
70TimesRGG4	2	10 mM Tris 7.5	5	0.72719	150.177	1.6	104.094	0.00111761	0.738985	0.0042	0	0
70TimesRGG4	2	10 mM Tris 7.5	5	0.508029	68.0546	1.5	47.1718	0.0012037	0.785103	0.0062	0	0
70TimesRGG4	2	10 mM Tris 7.5	5	0.742411	106.565	1.4	73.8656	0.00164161	0.851436	0.0049	0	0
70TimesRGG4	2	10 mM Tris 7.5	5	0.674403	115.895	1.8	80.3322	0.00124558	0.836254	0.0058	0	0
70TimesRGG4	3	10 mM Tris 7.5	5	0.670565	168.515	2.3	116.806	0.000846914	0.834282	0.0062	0	0
70TimesRGG4	3	10 mM Tris 7.5	5	0.5529	180.73	2.4	125.272	0.000536859	0.798246	0.006	0	0
70TimesRGG4	3	10 mM Tris 7.5	5	0.694513	219.251	2	151.973	0.00069826	0.864927	0.0046	0	0
70TimesRGG4	3	10 mM Tris 7.5	5	0.57477	143.306	2	99.3319	0.000731681	0.861373	0.0061	0	0
70TimesRGG4	3	10 mM Tris 7.5	5	0.796093	273.825	2.3	189.801	0.000734601	0.870032	0.0042	0	0
70TimesRGG4	3	10 mM Tris 7.5	5	0.819873	281.504	2.2	195.123	0.00075789	0.878853	0.004	0	0
70TimesRGG4	3	10 mM Tris 7.5	5	0.984523	404.243	2.5	280.2	0.000761039	0.89851	0.003	0	0
70TimesRGG4	3	10 mM Tris 7.5	5	0.910367	316.306	2	219.246	0.000831617	0.897897	0.0033	0	0
70TimesRGG4	3	10 mM Tris 7.5	5	0.646616	179.634	2	124.513	0.000738757	0.860785	0.0052	0	0
70TimesRGG4	3	10 mM Tris 7.5	5	0.742411	239.463	2.2	165.983	0.000730547	0.841269	0.0045	0	0
70TimesRGG4	3	10 mM Tris 7.5	5	0.76636	208.787	1.9	144.72	0.000892808	0.876894	0.0047	0	0
70TimesRGG4	3	10 mM Tris 7.5	5	0.766734	257.667	2.1	178.601	0.000724149	0.871803	0.0042	0	0
40TimesRGG5	1	10 mM Tris 7.5	5	0.694926	268.422	2.2	186.056	0.000571026	0.819003	0.0039	0	0
40TimesRGG5	1	10 mM Tris 7.5	5	0.841279	431.876	2.8	299.354	0.000520137	0.817829	0.0028	0	0
40TimesRGG5	1	10 mM Tris 7.5	5	0.839573	400.286	2.8	277.457	0.000558913	0.807655	0.0031	0	0
40TimesRGG5	1	10 mM Tris 7.5	5	0.817421	364.017	2.3	252.318	0.000582595	0.841648	0.0029	0	0
40TimesRGG5	1	10 mM Tris 7.5	5	0.790308	355.126	2.6	246.155	0.000558223	0.803861	0.0033	0	0
40TimesRGG5	1	10 mM Tris 7.5	5	0.862155	391.721	2.4	271.521	0.000602268	0.835453	0.0027	0	0
40TimesRGG5	1	10 mM Tris 7.5	5	0.793567	358.984	2.4	248.829	0.000556788	0.82299	0.0031	0	0
40TimesRGG5	1	10 mM Tris 7.5	5	0.862487	396.717	2.4	274.983	0.000595144	0.827056	0.0027	0	0
40TimesRGG5	1	10 mM Tris 7.5	5	0.934308	480.431	2.9	333.01	0.000576695	0.826429	0.0025	0	0
40TimesRGG5	2	10 mM Tris 7.5	5	0.65761	222.322	3.4	154.102	0.000617377	0.715125	0.0064	0	0
40TimesRGG5	2	10 mM Tris 7.5	5	0.720057	320.123	3	221.892	0.00051406	0.828836	0.0044	0	0
40TimesRGG5	2	10 mM Tris 7.5	5	0.694926	330.494	3	229.081	0.000463779	0.804333	0.0042	0	0
40TimesRGG5	2	10 mM Tris 7.5	5	0.648388	304.206	3.4	210.86	0.00043863	0.770146	0.005	0	0
40TimesRGG5	2	10 mM Tris 7.5	5	0.752006	317.239	3.3	219.893	0.000565787	0.803996	0.0048	0	0
40TimesRGG5	2	10 mM Tris 7.5	5	0.696163	313.185	3.3	217.084	0.000491154	0.794954	0.0049	0	0
40TimesRGG5	2	10 mM Tris 7.5	5	0.843662	390.765	3.5	270.857	0.000578121	0.78697	0.0038	0	0
40TimesRGG5	2	10 mM Tris 7.5	5	0.761103	314.808	2.7	218.208	0.000584034	0.814193	0.0041	0	0
40TimesRGG5	2	10 mM Tris 7.5	5	0.742797	285.362	2.4	197.798	0.00061368	0.826781	0.0041	0	0
40TimesRGG5	3	10 mM Tris 7.5	5	0.790671	478.134	3.7	331.417	0.000414992	0.785606	0.003	0	0
40TimesRGG5	3	10 mM Tris 7.5	5	0.767855	358.821	2.5	248.716	0.000521528	0.809711	0.0032	0	0
40TimesRGG5	3	10 mM Tris 7.5	5	0.728372	369.208	3	255.916	0.000456071	0.790328	0.0036	0	0
40TimesRGG5	3	10 mM Tris 7.5	5	0.623128	283.067	3.4	196.207	0.000435374	0.734769	0.0051	0	0
40TimesRGG5	3	10 mM Tris 7.5	5	0.767855	422.21	3.4	292.653	0.000443228	0.792242	0.0033	0	0
40TimesRGG5	3	10 mM Tris 7.5	5	0.767855	315.828	2	218.916	0.000592522	0.827839	0.003	0	0
40TimesRGG5	3	10 mM Tris 7.5	5	0.819873	374.216	2.7	259.386	0.000570123	0.817053	0.0032	0	0
40TimesRGG5	3	10 mM Tris 7.5	5	0.694513	295.963	2.4	205.146	0.000517275	0.806029	0.0039	0	0
40TimesRGG5	3	10 mM Tris 7.5	5	0.69822	333.31	2.9	231.033	0.000464231	0.780539	0.0039	0	0
40TimesRGG5	3	10 mM Tris 7.5	5	0.863484	538.842	3.7	373.497	0.000439182	0.826807	0.0027	0	0
40TimesRGG5	3	10 mM Tris 7.5	5	0.766734	314.626	2.3	218.082	0.000593051	0.832748	0.0035	0	0
40TimesRGG5	3	10 mM Tris 7.5	5	0.790308	558.516	3.3	387.134	0.00035494	0.919911	0.0025	0	0

## Sheet: S2
Peptide	Experiment_set	Buffer	MgCl2	Radius	Tau	Tau_std	Half_Life	Diffusion_Coefficient	A	A_std	c	c_std
70TimesRGG4	1	10 mM Tris 7.5	5	0.742411	99.6918	1.1	69.1011	0.0017548	0.743663	0.0034	0	0
70TimesRGG4	1	10 mM Tris 7.5	5	0.681172	97.9991	1.3	67.9278	0.00150276	0.688446	0.0038	0	0
70TimesRGG4	1	10 mM Tris 7.5	5	0.722046	103.503	1.3	71.7428	0.00159873	0.725131	0.0039	0	0
70TimesRGG4	1	10 mM Tris 7.5	5	0.843662	135.053	1.3	93.6114	0.00167275	0.765738	0.0036	0	0
70TimesRGG4	1	10 mM Tris 7.5	5	0.624507	72.6249	1	50.3398	0.00170446	0.709378	0.0035	0	0
70TimesRGG4	1	10 mM Tris 7.5	5	0.599197	57.0579	0.75	39.5495	0.0019972	0.715669	0.0033	0	0
70TimesRGG4	1	10 mM Tris 7.5	5	0.910367	132.702	1.1	91.9818	0.00198223	0.760066	0.0032	0	0
70TimesRGG4	1	10 mM Tris 7.5	5	0.790308	125.39	1.4	86.9138	0.00158098	0.713246	0.0038	0	0
70TimesRGG4	2	10 mM Tris 7.5	5	0.720057	99.9137	1.1	69.2549	0.00164705	0.724553	0.0031	0	0
70TimesRGG4	2	10 mM Tris 7.5	5	0.863484	155.484	1.4	107.773	0.00152202	0.749249	0.0037	0	0
70TimesRGG4	2	10 mM Tris 7.5	5	0.72482	123.576	1.5	85.6564	0.00134935	0.72463	0.004	0	0
70TimesRGG4	2	10 mM Tris 7.5	5	0.718462	144.372	1.9	100.071	0.00113481	0.663872	0.0045	0	0
70TimesRGG4	2	10 mM Tris 7.5	5	0.789945	104.18	1.1	72.2121	0.00190111	0.73427	0.0033	0	0
70TimesRGG4	2	10 mM Tris 7.5	5	0.8132	131.988	1.3	91.4872	0.00159022	0.747591	0.0035	0	0
70TimesRGG4	2	10 mM Tris 7.5	5	0.76636	108.613	1.1	75.2849	0.00171625	0.764192	0.0033	0	0
70TimesRGG4	2	10 mM Tris 7.5	5	0.732691	119.105	1.5	82.557	0.00143057	0.715578	0.0041	0	0
70TimesRGG4	2	10 mM Tris 7.5	5	0.865143	159.213	1.5	110.358	0.00149209	0.72262	0.0036	0	0
70TimesRGG4	2	10 mM Tris 7.5	5	0.814609	132.569	1.4	91.8898	0.00158874	0.718886	0.0037	0	0
70TimesRGG4	2	10 mM Tris 7.5	5	0.901822	175.926	1.6	121.943	0.00146726	0.751738	0.0037	0	0
70TimesRGG4	3	10 mM Tris 7.5	5	0.694513	73.5795	0.92	51.0015	0.00208066	0.648021	0.0029	0	0
70TimesRGG4	3	10 mM Tris 7.5	5	0.761103	125.041	1.3	86.6718	0.00147039	0.66423	0.0033	0	0
70TimesRGG4	3	10 mM Tris 7.5	5	0.681593	82.2682	1.2	57.024	0.00179232	0.619696	0.0032	0	0
70TimesRGG4	3	10 mM Tris 7.5	5	0.76972	111.85	1.2	77.5284	0.00168123	0.699663	0.0033	0	0
70TimesRGG4	3	10 mM Tris 7.5	5	0.911312	137.159	1.1	95.0711	0.0019218	0.714169	0.003	0	0
70TimesRGG4	3	10 mM Tris 7.5	5	0.790308	109.49	1.2	75.893	0.00181057	0.691817	0.0033	0	0
70TimesRGG4	3	10 mM Tris 7.5	5	0.767855	129.281	1.3	89.6104	0.00144751	0.702029	0.0035	0	0
70TimesRGG4	3	10 mM Tris 7.5	5	0.745879	92.0017	1	63.7707	0.00191928	0.66877	0.0029	0	0
70TimesRGG4	3	10 mM Tris 7.5	5	0.624507	71.7131	1	49.7077	0.00172613	0.619281	0.0031	0	0
70TimesRGG4	3	10 mM Tris 7.5	5	0.840938	142.686	1.4	98.9026	0.00157305	0.709069	0.0035	0	0
70TimesRGG4	3	10 mM Tris 7.5	5	0.843662	156.141	1.5	108.229	0.00144683	0.694202	0.0035	0	0
70TimesRGG4	3	10 mM Tris 7.5	5	0.862487	156.907	1.4	108.76	0.00150473	0.697095	0.0033	0	0
40TimesRGG5	1	10 mM Tris 7.5	5	0.696163	147.767	1.6	102.425	0.00104098	0.722708	0.0041	0	0
40TimesRGG5	1	10 mM Tris 7.5	5	0.57477	71.7852	1.1	49.7577	0.00146066	0.685651	0.0037	0	0
40TimesRGG5	1	10 mM Tris 7.5	5	0.720057	125.752	1.4	87.1648	0.00130863	0.722592	0.0039	0	0
40TimesRGG5	1	10 mM Tris 7.5	5	0.718462	146.834	1.6	101.777	0.00111578	0.719805	0.0041	0	0
40TimesRGG5	1	10 mM Tris 7.5	5	0.742411	169.522	1.7	117.504	0.00103195	0.719671	0.004	0	0
40TimesRGG5	1	10 mM Tris 7.5	5	0.718462	165.317	1.8	114.589	0.000991032	0.698683	0.004	0	0
40TimesRGG5	1	10 mM Tris 7.5	5	0.648388	113.338	1.4	78.5598	0.00117731	0.721331	0.0041	0	0
40TimesRGG5	1	10 mM Tris 7.5	5	0.622667	120.512	1.6	83.5327	0.00102112	0.705269	0.0044	0	0
40TimesRGG5	1	10 mM Tris 7.5	5	0.694513	127.921	1.6	88.6679	0.00119679	0.689196	0.0041	0	0
40TimesRGG5	1	10 mM Tris 7.5	5	0.694926	125.008	1.6	86.6492	0.00122613	0.692438	0.0042	0	0
40TimesRGG5	1	10 mM Tris 7.5	5	0.598718	102.811	1.4	71.2629	0.00110664	0.710109	0.0041	0	0
40TimesRGG5	2	10 mM Tris 7.5	5	0.718861	216.408	1.5	150.003	0.000757902	0.819796	0.0032	0	0
40TimesRGG5	2	10 mM Tris 7.5	5	0.838548	246.444	1.4	170.822	0.000905596	0.828941	0.0027	0	0
40TimesRGG5	2	10 mM Tris 7.5	5	0.817421	286.497	1.6	198.585	0.000740232	0.792114	0.0026	0	0
40TimesRGG5	2	10 mM Tris 7.5	5	0.793567	267.245	1.7	185.24	0.000747921	0.772836	0.0029	0	0
40TimesRGG5	2	10 mM Tris 7.5	5	0.743954	212.02	1.4	146.961	0.000828541	0.808251	0.0031	0	0
40TimesRGG5	2	10 mM Tris 7.5	5	0.799328	170.08	1.2	117.891	0.00119232	0.78824	0.0032	0	0
40TimesRGG5	2	10 mM Tris 7.5	5	0.648388	154.14	1.5	106.842	0.000865668	0.774061	0.0039	0	0
40TimesRGG5	2	10 mM Tris 7.5	5	0.718462	185.611	1.4	128.655	0.000882678	0.790992	0.0034	0	0
40TimesRGG5	2	10 mM Tris 7.5	5	0.790308	232.245	1.6	160.98	0.000853579	0.791389	0.0031	0	0
40TimesRGG5	2	10 mM Tris 7.5	5	0.934001	339.736	1.5	235.487	0.000814985	0.845082	0.0022	0	0
40TimesRGG5	3	10 mM Tris 7.5	5	0.647059	126.705	1.2	87.825	0.0010488	0.741651	0.0032	0	0
40TimesRGG5	3	10 mM Tris 7.5	5	0.838548	222.822	1.2	154.449	0.0010016	0.785478	0.0025	0	0
40TimesRGG5	3	10 mM Tris 7.5	5	0.720057	154.844	1.2	107.329	0.00106277	0.755143	0.0031	0	0
40TimesRGG5	3	10 mM Tris 7.5	5	0.694513	140.562	1.1	97.43	0.00108916	0.761015	0.0031	0	0
40TimesRGG5	3	10 mM Tris 7.5	5	0.790671	166.444	1.1	115.37	0.00119212	0.792797	0.0028	0	0
40TimesRGG5	3	10 mM Tris 7.5	5	0.694513	161.538	1.2	111.969	0.00094773	0.760947	0.003	0	0
40TimesRGG5	3	10 mM Tris 7.5	5	1.0298	335.664	1.3	232.664	0.00100276	0.826798	0.0018	0	0
40TimesRGG5	3	10 mM Tris 7.5	5	0.846716	265.783	1.5	184.227	0.00085614	0.801691	0.0026	0	0
40TimesRGG5	3	10 mM Tris 7.5	5	0.910052	320.792	1.5	222.356	0.000819419	0.791273	0.0021	0	0
40TimesRGG5	3	10 mM Tris 7.5	5	0.815665	247.958	1.4	171.871	0.000851613	0.79717	0.0026	0	0

## Sheet: AC9
Peptide	Experiment_set	Buffer	MgCl2	Radius	Tau	Tau_std	Half_Life	Diffusion_Coefficient	A	A_std	c	c_std
40TimesRGG5	1	10 mM Tris 7.5	5	0.5529	13.3781	0.26	9.273	0.00725262	0.728416	0.0088	2.96711e-10	0.0016
40TimesRGG5	1	10 mM Tris 7.5	5	0.479573	9.4703	0.24	6.56431	0.00770803	0.737734	0.012	0.0114786	0.0017
40TimesRGG5	1	10 mM Tris 7.5	5	0.648388	16.9768	0.24	11.7674	0.00785979	0.745294	0.0064	0.00560477	0.0013
40TimesRGG5	1	10 mM Tris 7.5	5	0.694513	15.7235	0.23	10.8987	0.00973665	0.77831	0.007	3.25496e-10	0.0014
40TimesRGG5	1	10 mM Tris 7.5	5	0.629993	14.4212	0.22	9.99602	0.00873508	0.75787	0.0072	0.0170896	0.0013
40TimesRGG5	1	10 mM Tris 7.5	5	0.648388	24.5273	0.32	17.0011	0.00544021	0.7624	0.0054	0.00638439	0.0016
40TimesRGG5	1	10 mM Tris 7.5	5	0.674403	23.348	0.3	16.1836	0.00618281	0.758978	0.0053	0.00978969	0.0015
40TimesRGG5	1	10 mM Tris 7.5	5	0.720057	26.4832	0.3	18.3568	0.00621384	0.765716	0.0047	0.0104136	0.0015
40TimesRGG5	1	10 mM Tris 7.5	5	0.742797	25.2648	0.31	17.5122	0.0069314	0.785112	0.0051	0.0167193	0.0015
40TimesRGG5	1	10 mM Tris 7.5	5	0.674403	18.2393	0.24	12.6425	0.00791457	0.776796	0.006	0.0178896	0.0014
40TimesRGG5	2	10 mM Tris 7.5	5	0.69822	19.0909	0.24	13.2328	0.00810504	0.771607	0.0056	0.0149438	0.0013
40TimesRGG5	2	10 mM Tris 7.5	5	0.526872	14.1457	0.29	9.80503	0.00622851	0.732694	0.0092	2.83196e-14	0.0017
40TimesRGG5	2	10 mM Tris 7.5	5	0.622667	15.4485	0.26	10.7081	0.00796566	0.755277	0.0077	0.0206866	0.0015
40TimesRGG5	2	10 mM Tris 7.5	5	0.57477	14.3846	0.29	9.97063	0.00728934	0.734802	0.009	0.00845312	0.0017
40TimesRGG5	2	10 mM Tris 7.5	5	0.69822	25.6945	0.32	17.8101	0.00602201	0.718875	0.0049	0.0221359	0.0015
40TimesRGG5	2	10 mM Tris 7.5	5	0.843662	32.0642	0.29	22.2252	0.00704552	0.793267	0.0035	0.020608	0.0014
40TimesRGG5	2	10 mM Tris 7.5	5	0.623128	20.2298	0.29	14.0222	0.006092	0.719415	0.0059	0.0266766	0.0014
40TimesRGG5	2	10 mM Tris 7.5	5	0.701089	23.5762	0.27	16.3418	0.00661712	0.772868	0.0049	0.00894972	0.0014
40TimesRGG5	2	10 mM Tris 7.5	5	0.743954	26.8861	0.31	18.636	0.00653375	0.724822	0.0044	0.0184232	0.0014
40TimesRGG5	3	10 mM Tris 7.5	5	0.694926	20.461	0.24	14.1825	0.00749114	0.773279	0.0052	0.0252391	0.0013
40TimesRGG5	3	10 mM Tris 7.5	5	0.622667	19.479	0.28	13.5018	0.00631745	0.745296	0.0062	0.0243407	0.0015
40TimesRGG5	3	10 mM Tris 7.5	5	0.623128	18.468	0.28	12.8011	0.00667315	0.735839	0.0066	0.00538198	0.0015
40TimesRGG5	3	10 mM Tris 7.5	5	0.814257	32.5583	0.32	22.5677	0.00646337	0.780293	0.0037	0.0292801	0.0015
40TimesRGG5	3	10 mM Tris 7.5	5	0.648388	22.3189	0.28	15.4703	0.00597851	0.749511	0.0053	0.026245	0.0014
40TimesRGG5	3	10 mM Tris 7.5	5	0.720057	22.6717	0.27	15.7149	0.00725849	0.748008	0.0049	0.0186466	0.0013
40TimesRGG5	3	10 mM Tris 7.5	5	0.718462	20.2738	0.25	14.0527	0.00808109	0.769016	0.0055	0.0180064	0.0013
40TimesRGG5	3	10 mM Tris 7.5	5	0.796093	33.309	0.35	23.088	0.00603898	0.787583	0.0039	0.0133578	0.0017
40TimesRGG5	3	10 mM Tris 7.5	5	0.766734	39.3498	0.42	27.2752	0.00474181	0.73616	0.0033	0.0468794	0.0018
40TimesRGG5	3	10 mM Tris 7.5	5	0.575268	17.2733	0.27	11.9729	0.00608083	0.730617	0.0069	0.0237387	0.0015
40TimesRGG5	3	10 mM Tris 7.5	5	0.76636	24.1376	0.26	16.7309	0.00772269	0.776243	0.0046	0.0316642	0.0013
40TimesRGG5	3	10 mM Tris 7.5	5	0.742411	26.8352	0.3	18.6007	0.00651901	0.757062	0.0044	0.0214466	0.0014
70TimesRGG4	1	10 mM Tris 7.5	5	0.511966	6.9414	0.22	4.81142	0.0119848	0.760532	0.016	2.86044e-14	0.0019
70TimesRGG4	1	10 mM Tris 7.5	5	0.646616	12.2194	0.17	8.46984	0.0108603	0.755763	0.0066	0.0411331	0.0011
70TimesRGG4	1	10 mM Tris 7.5	5	0.623128	10.1144	0.15	7.0108	0.0121845	0.770012	0.0069	0.0297373	0.0011
70TimesRGG4	1	10 mM Tris 7.5	5	0.57477	9.62953	0.15	6.67468	0.0108888	0.774538	0.0077	0.0164323	0.0011
70TimesRGG4	1	10 mM Tris 7.5	5	0.622667	11.0747	0.17	7.6764	0.0111116	0.736448	0.0071	0.0104501	0.0011
70TimesRGG4	1	10 mM Tris 7.5	5	0.598718	10.6229	0.17	7.36323	0.0107103	0.759648	0.0078	0.0332449	0.0012
70TimesRGG4	1	10 mM Tris 7.5	5	0.526872	8.4984	0.18	5.89064	0.0103674	0.646242	0.0088	0.0283022	0.0012
70TimesRGG4	1	10 mM Tris 7.5	5	0.622667	9.44452	0.17	6.54644	0.0130295	0.720217	0.0081	0.0135183	0.0012
70TimesRGG4	2	10 mM Tris 7.5	5	0.622667	13.1101	0.18	9.08723	0.00938649	0.725244	0.0063	0.0217335	0.0011
70TimesRGG4	2	10 mM Tris 7.5	5	0.69822	16.6953	0.23	11.5723	0.00926805	0.798531	0.0065	0.00276379	0.0014
70TimesRGG4	2	10 mM Tris 7.5	5	0.742411	14.9849	0.17	10.3867	0.0116743	0.770088	0.0052	0.0530231	0.001
70TimesRGG4	2	10 mM Tris 7.5	5	0.838548	23.5999	0.22	16.3582	0.00945679	0.780939	0.004	0.0504401	0.0011
70TimesRGG4	2	10 mM Tris 7.5	5	0.742411	19.2105	0.21	13.3157	0.00910643	0.758917	0.0047	0.0412915	0.0011
70TimesRGG4	2	10 mM Tris 7.5	5	0.95795	33.4006	0.26	23.1515	0.00872024	0.759386	0.0028	0.0767617	0.0012
70TimesRGG4	2	10 mM Tris 7.5	5	0.772324	16.4186	0.16	11.3805	0.0115308	0.653692	0.0038	0.0323468	0.00078
70TimesRGG4	2	10 mM Tris 7.5	5	0.624507	13.6056	0.17	9.43065	0.00909819	0.7559	0.0059	0.0369592	0.0011
70TimesRGG4	2	10 mM Tris 7.5	5	0.672273	15.7129	0.19	10.8914	0.00912918	0.729471	0.0054	0.0324538	0.0011
70TimesRGG4	3	10 mM Tris 7.5	5	0.718462	18.5451	0.27	12.8545	0.00883438	0.741452	0.0063	0.0406781	0.0014
70TimesRGG4	3	10 mM Tris 7.5	5	0.742411	12.3697	0.18	8.57399	0.0141426	0.789993	0.0071	0.0558247	0.0012
70TimesRGG4	3	10 mM Tris 7.5	5	0.779714	20.299	0.36	14.0702	0.00950589	0.788368	0.0081	0.00768108	0.002
70TimesRGG4	3	10 mM Tris 7.5	5	0.634076	12.3992	0.21	8.59447	0.0102917	0.751801	0.008	0.0480708	0.0014
70TimesRGG4	3	10 mM Tris 7.5	5	0.742411	14.5333	0.22	10.0737	0.0120371	0.768657	0.0071	0.0280807	0.0013
70TimesRGG4	3	10 mM Tris 7.5	5	0.865143	20.0633	0.22	13.9068	0.0118405	0.772622	0.0049	0.05299	0.0012
70TimesRGG4	3	10 mM Tris 7.5	5	0.862155	15.9871	0.19	11.0814	0.014757	0.760938	0.0053	0.048444	0.0011
70TimesRGG4	3	10 mM Tris 7.5	5	0.854806	17.9138	0.22	12.4169	0.0129462	0.822164	0.0059	0.00865796	0.0013
70TimesRGG4	3	10 mM Tris 7.5	5	0.815665	15.4736	0.19	10.7255	0.0136468	0.779871	0.0057	0.0399793	0.0011
70TimesRGG4	3	10 mM Tris 7.5	5	0.911312	22.3742	0.23	15.5086	0.011781	0.769182	0.0043	0.0613554	0.0012
70TimesRGG4	3	10 mM Tris 7.5	5	0.989173	24.1655	0.23	16.7502	0.0128513	0.78014	0.004	0.0631983	0.0012
