# Supplementary material for: Charge-density reduction promotes ribozyme activity in RNA–peptide coacervates via RNA fluidization and magnesium partitioning
Source: Nat Chem. 2022 Feb 14;14(4):407–16. doi: 10.1038/s41557-022-00890-8 (PMC8979813; doi:10.1038/s41557-022-00890-8)
Supplement: Source Data Extended Data Fig. 3 — Statistical source data for Extended Data Fig. 3 [file 41557_2022_890_MOESM12_ESM.xlsx]

## Sheet: RNA fraction in coac.
Peptide	Buffer	MgCl2 (mM)	Ratio	RNA in coacervates
K9	10 mM Tris 7.5	5	0	0.0300283
K9	10 mM Tris 7.5	5	0.2	0.0202071
K9	10 mM Tris 7.5	5	0.4	0.195107
K9	10 mM Tris 7.5	5	0.6	0.563523
K9	10 mM Tris 7.5	5	0.8	0.819422
K9	10 mM Tris 7.5	5	1	0.911638
K9	10 mM Tris 7.5	5	1.2	0.929121
K9	10 mM Tris 7.5	5	1.4	0.933299
K9	10 mM Tris 7.5	5	1.6	0.941846
K9	10 mM Tris 7.5	5	1.8	0.938147
K9	10 mM Tris 7.5	5	2	0.940115
K9	10 mM Tris 7.5	5	10	0.927395
K9	10 mM Tris 7.5	5	30	0.912193
K9	10 mM Tris 7.5	5	60	0.907234
R9	10 mM Tris 7.5	5	0	0.0185506
R9	10 mM Tris 7.5	5	0.2	0.227977
R9	10 mM Tris 7.5	5	0.4	0.691462
R9	10 mM Tris 7.5	5	0.6	0.893097
R9	10 mM Tris 7.5	5	0.8	0.932302
R9	10 mM Tris 7.5	5	1	0.96584
R9	10 mM Tris 7.5	5	1.2	0.972185
R9	10 mM Tris 7.5	5	1.4	0.972547
R9	10 mM Tris 7.5	5	1.6	0.971636
R9	10 mM Tris 7.5	5	1.8	0.972181
R9	10 mM Tris 7.5	5	2	0.970943
R9	10 mM Tris 7.5	5	10	0.97287
R9	10 mM Tris 7.5	5	30	0.968246
R9	10 mM Tris 7.5	5	60	0.9641
RGG4	10 mM Tris 7.5	5	0	0.015227
RGG4	10 mM Tris 7.5	5	5	0.130887
RGG4	10 mM Tris 7.5	5	10	0.239271
RGG4	10 mM Tris 7.5	5	15	0.391934
RGG4	10 mM Tris 7.5	5	20	0.68344
RGG4	10 mM Tris 7.5	5	25	0.830032
RGG4	10 mM Tris 7.5	5	30	0.8852
RGG4	10 mM Tris 7.5	5	35	0.914776
RGG4	10 mM Tris 7.5	5	40	0.92586
RGG4	10 mM Tris 7.5	5	50	0.94184
RGG4	10 mM Tris 7.5	5	60	0.951419

## Sheet: ICP
Peptide	Experiment	Buffer	MgCl2 (mM)	Ratio	Mg2+ (µg)
R9	1	10 mM Tris 7.5	5	0	0.00792
R9	1	10 mM Tris 7.5	5	0.2	0.00894
R9	1	10 mM Tris 7.5	5	0.4	0.0133
R9	1	10 mM Tris 7.5	5	0.5	0.0145
R9	1	10 mM Tris 7.5	5	0.6	0.0158
R9	1	10 mM Tris 7.5	5	0.7	0.018
R9	1	10 mM Tris 7.5	5	0.8	0.0185
R9	1	10 mM Tris 7.5	5	0.9	0.0161
R9	1	10 mM Tris 7.5	5	1	0.0249
R9	1	10 mM Tris 7.5	5	1.1	0.0147
R9	1	10 mM Tris 7.5	5	1.2	0.0124
R9	1	10 mM Tris 7.5	5	1.3	0.0116
R9	1	10 mM Tris 7.5	5	1.4	0.0105
R9	1	10 mM Tris 7.5	5	1.5	0.0123
R9	1	10 mM Tris 7.5	5	1.6	0.0119
R9	1	10 mM Tris 7.5	5	1.8	0.0128
R9	1	10 mM Tris 7.5	5	2	0.0129
R9	1	10 mM Tris 7.5	5	5	0.0117
R9	1	10 mM Tris 7.5	5	10	0.0112
R9	2	10 mM Tris 7.5	5	0	0.015
R9	2	10 mM Tris 7.5	5	0.2	0.0136
R9	2	10 mM Tris 7.5	5	0.4	0.0192
R9	2	10 mM Tris 7.5	5	0.5	0.0208
R9	2	10 mM Tris 7.5	5	0.6	0.0222
R9	2	10 mM Tris 7.5	5	0.7	0.025
R9	2	10 mM Tris 7.5	5	0.8	0.0227
R9	2	10 mM Tris 7.5	5	0.9	0.0357
R9	2	10 mM Tris 7.5	5	1	0.0266
R9	2	10 mM Tris 7.5	5	1.1	0.0144
R9	2	10 mM Tris 7.5	5	1.2	0.0166
R9	2	10 mM Tris 7.5	5	1.3	0.0141
R9	2	10 mM Tris 7.5	5	1.4	0.0146
R9	2	10 mM Tris 7.5	5	1.5	0.0112
R9	2	10 mM Tris 7.5	5	1.6	0.0162
R9	2	10 mM Tris 7.5	5	1.8	0.0175
R9	2	10 mM Tris 7.5	5	2	0.0086
R9	2	10 mM Tris 7.5	5	5	0.0156
R9	2	10 mM Tris 7.5	5	10	0.0172
R9	3	10 mM Tris 7.5	5	0	0.0093
R9	3	10 mM Tris 7.5	5	0.2	0.0109
R9	3	10 mM Tris 7.5	5	0.4	0.0152
R9	3	10 mM Tris 7.5	5	0.5	0.016
R9	3	10 mM Tris 7.5	5	0.6	0.0183
R9	3	10 mM Tris 7.5	5	0.7	0.0201
R9	3	10 mM Tris 7.5	5	0.8	0.0148
R9	3	10 mM Tris 7.5	5	0.9	0.0251
R9	3	10 mM Tris 7.5	5	1	0.0238
R9	3	10 mM Tris 7.5	5	1.1	0.0245
R9	3	10 mM Tris 7.5	5	1.2	0.0277
R9	3	10 mM Tris 7.5	5	1.3	0.0204
R9	3	10 mM Tris 7.5	5	1.4	0.0172
R9	3	10 mM Tris 7.5	5	1.5	0.0182
R9	3	10 mM Tris 7.5	5	1.6	0.0166
R9	3	10 mM Tris 7.5	5	1.8	0.0196
R9	3	10 mM Tris 7.5	5	2	0.0158
R9	3	10 mM Tris 7.5	5	5	0.0124
R9	3	10 mM Tris 7.5	5	10	0.0144
K9	1	10 mM Tris 7.5	5	0	0.00783
K9	1	10 mM Tris 7.5	5	0.2	0.00894
K9	1	10 mM Tris 7.5	5	0.4	0.0126
K9	1	10 mM Tris 7.5	5	0.5	0.0163
K9	1	10 mM Tris 7.5	5	0.6	0.0174
K9	1	10 mM Tris 7.5	5	0.7	0.0214
K9	1	10 mM Tris 7.5	5	0.8	0.0208
K9	1	10 mM Tris 7.5	5	0.9	0.0215
K9	1	10 mM Tris 7.5	5	1	0.019
K9	1	10 mM Tris 7.5	5	1.1	0.0177
K9	1	10 mM Tris 7.5	5	1.2	0.0175
K9	1	10 mM Tris 7.5	5	1.3	0.0148
K9	1	10 mM Tris 7.5	5	1.4	0.0199
K9	1	10 mM Tris 7.5	5	1.5	0.0136
K9	1	10 mM Tris 7.5	5	1.6	0.0122
K9	1	10 mM Tris 7.5	5	1.8	0.001
K9	1	10 mM Tris 7.5	5	2	0.0107
K9	1	10 mM Tris 7.5	5	5	0.00967
K9	1	10 mM Tris 7.5	5	10	0.0133
K9	2	10 mM Tris 7.5	5	0	0.0156
K9	2	10 mM Tris 7.5	5	0.2	0.00889
K9	2	10 mM Tris 7.5	5	0.4	0.0148
K9	2	10 mM Tris 7.5	5	0.5	0.0131
K9	2	10 mM Tris 7.5	5	0.6	0.015
K9	2	10 mM Tris 7.5	5	0.7	0.0203
K9	2	10 mM Tris 7.5	5	0.8	0.0231
K9	2	10 mM Tris 7.5	5	0.9	0.0255
K9	2	10 mM Tris 7.5	5	1	0.0221
K9	2	10 mM Tris 7.5	5	1.1	0.0218
K9	2	10 mM Tris 7.5	5	1.2	0.0253
K9	2	10 mM Tris 7.5	5	1.3	0.0241
K9	2	10 mM Tris 7.5	5	1.4	0.018
K9	2	10 mM Tris 7.5	5	1.5	0.0163
K9	2	10 mM Tris 7.5	5	1.6	0.0145
K9	2	10 mM Tris 7.5	5	1.8	0.0212
K9	2	10 mM Tris 7.5	5	2	0.0117
K9	2	10 mM Tris 7.5	5	5	0.0103
K9	2	10 mM Tris 7.5	5	10	0.0136
K9	3	10 mM Tris 7.5	5	0	0.00765
K9	3	10 mM Tris 7.5	5	0.2	0.017
K9	3	10 mM Tris 7.5	5	0.4	0.011
K9	3	10 mM Tris 7.5	5	0.5	0.0168
K9	3	10 mM Tris 7.5	5	0.6	0.0109
K9	3	10 mM Tris 7.5	5	0.7	0.0216
K9	3	10 mM Tris 7.5	5	0.8	0.0196
K9	3	10 mM Tris 7.5	5	0.9	0.0233
K9	3	10 mM Tris 7.5	5	1	0.0227
K9	3	10 mM Tris 7.5	5	1.1	0.0195
K9	3	10 mM Tris 7.5	5	1.2	0.0215
K9	3	10 mM Tris 7.5	5	1.3	0.0221
K9	3	10 mM Tris 7.5	5	1.4	0.018
K9	3	10 mM Tris 7.5	5	1.5	0.0236
K9	3	10 mM Tris 7.5	5	1.6	0.0205
K9	3	10 mM Tris 7.5	5	1.8	0.0175
K9	3	10 mM Tris 7.5	5	2	0.037
K9	3	10 mM Tris 7.5	5	5	0.0241
K9	3	10 mM Tris 7.5	5	10	0.0147
RGG4	1	10 mM Tris 7.5	5	0	0.00997
RGG4	1	10 mM Tris 7.5	5	4	0.0068
RGG4	1	10 mM Tris 7.5	5	8	0.0105
RGG4	1	10 mM Tris 7.5	5	12	0.0142
RGG4	1	10 mM Tris 7.5	5	16	0.0174
RGG4	1	10 mM Tris 7.5	5	20	0.0266
RGG4	1	10 mM Tris 7.5	5	24	0.0169
RGG4	1	10 mM Tris 7.5	5	28	0.0175
RGG4	1	10 mM Tris 7.5	5	32	0.025
RGG4	1	10 mM Tris 7.5	5	36	0.0207
RGG4	1	10 mM Tris 7.5	5	40	0.0276
RGG4	1	10 mM Tris 7.5	5	44	0.018
RGG4	1	10 mM Tris 7.5	5	48	0.0166
RGG4	1	10 mM Tris 7.5	5	52	0.0179
RGG4	1	10 mM Tris 7.5	5	56	0.0196
RGG4	1	10 mM Tris 7.5	5	60	0.016
RGG4	1	10 mM Tris 7.5	5	70	0.001
RGG4	2	10 mM Tris 7.5	5	0	0.000963
RGG4	2	10 mM Tris 7.5	5	4	0.00818
RGG4	2	10 mM Tris 7.5	5	8	0.00947
RGG4	2	10 mM Tris 7.5	5	12	0.00881
RGG4	2	10 mM Tris 7.5	5	16	0.0115
RGG4	2	10 mM Tris 7.5	5	20	0.016
RGG4	2	10 mM Tris 7.5	5	24	0.0123
RGG4	2	10 mM Tris 7.5	5	28	0.00861
RGG4	2	10 mM Tris 7.5	5	32	0.0177
RGG4	2	10 mM Tris 7.5	5	36	0.0233
RGG4	2	10 mM Tris 7.5	5	40	0.0181
RGG4	2	10 mM Tris 7.5	5	44	0.0331
RGG4	2	10 mM Tris 7.5	5	48	0.0265
RGG4	2	10 mM Tris 7.5	5	52	0.0178
RGG4	2	10 mM Tris 7.5	5	56	0.0165
RGG4	2	10 mM Tris 7.5	5	60	0.0171
RGG4	2	10 mM Tris 7.5	5	70	0.019
RGG4	3	10 mM Tris 7.5	5	0	0.0101
RGG4	3	10 mM Tris 7.5	5	4	0.00692
RGG4	3	10 mM Tris 7.5	5	8	0.00514
RGG4	3	10 mM Tris 7.5	5	12	0.0112
RGG4	3	10 mM Tris 7.5	5	16	0.0104
RGG4	3	10 mM Tris 7.5	5	20	0.0154
RGG4	3	10 mM Tris 7.5	5	24	0.0146
RGG4	3	10 mM Tris 7.5	5	28	0.0175
RGG4	3	10 mM Tris 7.5	5	32	0.0187
RGG4	3	10 mM Tris 7.5	5	36	0.0216
RGG4	3	10 mM Tris 7.5	5	40	0.0077
RGG4	3	10 mM Tris 7.5	5	44	0.0235
RGG4	3	10 mM Tris 7.5	5	48	0.0218
RGG4	3	10 mM Tris 7.5	5	52	0.0205
RGG4	3	10 mM Tris 7.5	5	56	0.0204
RGG4	3	10 mM Tris 7.5	5	60	0.0216
RGG4	3	10 mM Tris 7.5	5	70	0.0186
Background	-	10 mM Tris 7.5	5	-	0.00792
Background	-	10 mM Tris 7.5	5	-	0.015
Background	-	10 mM Tris 7.5	5	-	0.0093
Background	-	10 mM Tris 7.5	5	-	0.00783
Background	-	10 mM Tris 7.5	5	-	0.0156
Background	-	10 mM Tris 7.5	5	-	0.00765
Background	-	10 mM Tris 7.5	5	-	0.0098
Background	-	10 mM Tris 7.5	5	-	0.0221
Background	-	10 mM Tris 7.5	5	-	0.00639
Background	-	10 mM Tris 7.5	5	-	0.00997
Background	-	10 mM Tris 7.5	5	-	0.000963
Background	-	10 mM Tris 7.5	5	-	0.0101	0.0102186
