# Supplementary material for: Charge-density reduction promotes ribozyme activity in RNA–peptide coacervates via RNA fluidization and magnesium partitioning
Source: Nat Chem. 2022 Feb 14;14(4):407–16. doi: 10.1038/s41557-022-00890-8 (PMC8979813; doi:10.1038/s41557-022-00890-8)
Supplement: Source Data Extended Data Fig. 4 — Statistical source data for Extended Data Fig. 4 [file 41557_2022_890_MOESM13_ESM.xlsx]

## Sheet: Enzyme fraction in coac.
Peptide	Buffer	MgCl2 (mM)	Ratio	Enzyme frac. in coacervates
R9	10 mM Tris 7.5	5	0	-0.00729077
R9	10 mM Tris 7.5	5	0.2	0.219651
R9	10 mM Tris 7.5	5	0.4	0.747126
R9	10 mM Tris 7.5	5	0.6	0.889219
R9	10 mM Tris 7.5	5	0.8	0.917982
R9	10 mM Tris 7.5	5	1	0.98895
R9	10 mM Tris 7.5	5	1.2	1.00402
R9	10 mM Tris 7.5	5	1.4	1.00805
R9	10 mM Tris 7.5	5	1.6	1.00137
R9	10 mM Tris 7.5	5	1.8	0.999032
R9	10 mM Tris 7.5	5	2	1.00266
R9	10 mM Tris 7.5	5	0	0.0539931
R9	10 mM Tris 7.5	5	0.2	0.285446
R9	10 mM Tris 7.5	5	0.4	0.756419
R9	10 mM Tris 7.5	5	0.6	0.901319
R9	10 mM Tris 7.5	5	0.8	0.966583
R9	10 mM Tris 7.5	5	1	0.969167
R9	10 mM Tris 7.5	5	1.2	0.985171
R9	10 mM Tris 7.5	5	1.4	0.980285
R9	10 mM Tris 7.5	5	1.6	0.980367
R9	10 mM Tris 7.5	5	1.8	0.979156
R9	10 mM Tris 7.5	5	2	0.986374
R9	10 mM Tris 7.5	5	0	0.0193913
R9	10 mM Tris 7.5	5	0.2	0.205756
R9	10 mM Tris 7.5	5	0.4	0.662611
R9	10 mM Tris 7.5	5	0.6	0.870154
R9	10 mM Tris 7.5	5	0.8	0.912186
R9	10 mM Tris 7.5	5	1	0.985279
R9	10 mM Tris 7.5	5	1.2	0.987717
R9	10 mM Tris 7.5	5	1.4	0.997619
R9	10 mM Tris 7.5	5	1.6	0.997555
R9	10 mM Tris 7.5	5	1.8	0.991463
R9	10 mM Tris 7.5	5	2	0.988285
R9	10 mM Tris 7.5	0	0	-0.00362062
R9	10 mM Tris 7.5	0	0.2	0.00812752
R9	10 mM Tris 7.5	0	0.4	-0.000566231
R9	10 mM Tris 7.5	0	0.6	0.0197002
R9	10 mM Tris 7.5	0	0.8	0.0167426
R9	10 mM Tris 7.5	0	1	0.0379072
R9	10 mM Tris 7.5	0	1.2	0.913458
R9	10 mM Tris 7.5	0	1.4	0.997849
R9	10 mM Tris 7.5	0	1.6	0.991096
R9	10 mM Tris 7.5	0	1.8	0.991547
R9	10 mM Tris 7.5	0	2	0.993814
R9	10 mM Tris 7.5	0	0	0.00786235
R9	10 mM Tris 7.5	0	0.2	0.00953905
R9	10 mM Tris 7.5	0	0.4	0.00643367
R9	10 mM Tris 7.5	0	0.6	0.0167545
R9	10 mM Tris 7.5	0	0.8	0.149457
R9	10 mM Tris 7.5	0	1	0.0615688
R9	10 mM Tris 7.5	0	1.2	0.845192
R9	10 mM Tris 7.5	0	1.4	0.988756
R9	10 mM Tris 7.5	0	1.6	0.982785
R9	10 mM Tris 7.5	0	1.8	0.9778
R9	10 mM Tris 7.5	0	2	0.96173
R9	10 mM Tris 7.5	0	0	0.00303282
R9	10 mM Tris 7.5	0	0.2	0.00896958
R9	10 mM Tris 7.5	0	0.4	0.00486026
R9	10 mM Tris 7.5	0	0.6	-0.000363007
R9	10 mM Tris 7.5	0	0.8	0.120295
R9	10 mM Tris 7.5	0	1	0.117834
R9	10 mM Tris 7.5	0	1.2	0.796665
R9	10 mM Tris 7.5	0	1.4	0.972432
R9	10 mM Tris 7.5	0	1.6	0.987725
R9	10 mM Tris 7.5	0	1.8	0.983715
R9	10 mM Tris 7.5	0	2	0.983075

## Sheet: Turbidity
Peptide	Experiment	Buffer	MgCl2 (mM)	Ratio	Absorbance500	Turbidity
R9	1	10 mM Tris 7.5	5	0	0.002	0.459458
R9	1	10 mM Tris 7.5	5	0.2	0.001	0.229994
R9	1	10 mM Tris 7.5	5	0.4	0.003	0.688395
R9	1	10 mM Tris 7.5	5	0.6	0.012	2.72528
R9	1	10 mM Tris 7.5	5	0.8	0.028	6.2438
R9	1	10 mM Tris 7.5	5	1	0.048	10.4635
R9	1	10 mM Tris 7.5	5	1.2	0.08	16.8236
R9	1	10 mM Tris 7.5	5	1.4	0.085	17.7757
R9	1	10 mM Tris 7.5	5	1.6	0.089	18.5296
R9	1	10 mM Tris 7.5	5	1.8	0.088	18.3418
R9	1	10 mM Tris 7.5	5	2	0.084	17.5862
R9	1	10 mM Tris 7.5	5	5	0.085	17.7757
R9	1	10 mM Tris 7.5	5	10	0.084	17.5862
R9	1	10 mM Tris 7.5	5	20	0.086	17.9648
R9	1	10 mM Tris 7.5	5	30	0.08	16.8236
R9	1	10 mM Tris 7.5	5	40	0.083	17.3962
R9	1	10 mM Tris 7.5	5	50	0.089	18.5296
R9	1	10 mM Tris 7.5	5	60	0.09	18.7169
R9	1	10 mM Tris 7.5	5	70	0.086	17.9648
R9	2	10 mM Tris 7.5	5	0	-0.001	-0.230524
R9	2	10 mM Tris 7.5	5	0.2	-0.001	-0.230524
R9	2	10 mM Tris 7.5	5	0.4	0.001	0.229994
R9	2	10 mM Tris 7.5	5	0.6	0.006	1.37205
R9	2	10 mM Tris 7.5	5	0.8	0.019	4.28059
R9	2	10 mM Tris 7.5	5	1	0.042	9.21795
R9	2	10 mM Tris 7.5	5	1.2	0.05	10.8749
R9	2	10 mM Tris 7.5	5	1.4	0.076	16.054
R9	2	10 mM Tris 7.5	5	1.6	0.079	16.6319
R9	2	10 mM Tris 7.5	5	1.8	0.082	17.2058
R9	2	10 mM Tris 7.5	5	2	0.081	17.0149
R9	2	10 mM Tris 7.5	5	5	0.086	17.9648
R9	2	10 mM Tris 7.5	5	10	0.086	17.9648
R9	2	10 mM Tris 7.5	5	20	0.088	18.3418
R9	2	10 mM Tris 7.5	5	30	0.082	17.2058
R9	2	10 mM Tris 7.5	5	40	0.085	17.7757
R9	2	10 mM Tris 7.5	5	50	0.079	16.6319
R9	2	10 mM Tris 7.5	5	60	0.084	17.5862
R9	2	10 mM Tris 7.5	5	70	0.086	17.9648
R9	3	10 mM Tris 7.5	5	0	0	0
R9	3	10 mM Tris 7.5	5	0.2	0	0
R9	3	10 mM Tris 7.5	5	0.4	0.001	0.229994
R9	3	10 mM Tris 7.5	5	0.6	0.006	1.37205
R9	3	10 mM Tris 7.5	5	0.8	0.022	4.93952
R9	3	10 mM Tris 7.5	5	1	0.051	11.0799
R9	3	10 mM Tris 7.5	5	1.2	0.056	12.0977
R9	3	10 mM Tris 7.5	5	1.4	0.08	16.8236
R9	3	10 mM Tris 7.5	5	1.6	0.079	16.6319
R9	3	10 mM Tris 7.5	5	1.8	0.079	16.6319
R9	3	10 mM Tris 7.5	5	2	0.083	17.3962
R9	3	10 mM Tris 7.5	5	5	0.084	17.5862
R9	3	10 mM Tris 7.5	5	10	0.082	17.2058
R9	3	10 mM Tris 7.5	5	20	0.084	17.5862
R9	3	10 mM Tris 7.5	5	30	0.093	19.2765
R9	3	10 mM Tris 7.5	5	40	0.08	16.8236
R9	3	10 mM Tris 7.5	5	50	0.088	18.3418
R9	3	10 mM Tris 7.5	5	60	0.091	18.9039
R9	3	10 mM Tris 7.5	5	70	0.093	19.2765
R9	1	10 mM Tris 7.5	0	0	0.001	0.229994
R9	1	10 mM Tris 7.5	0	0.4	0.005	1.14469
R9	1	10 mM Tris 7.5	0	0.2	0.004	0.916806
R9	1	10 mM Tris 7.5	0	0.8	0.009	2.051
R9	1	10 mM Tris 7.5	0	0.6	0.006	1.37205
R9	1	10 mM Tris 7.5	0	1.2	0.091	18.9039
R9	1	10 mM Tris 7.5	0	1	0.029	6.45943
R9	1	10 mM Tris 7.5	0	1.6	0.103	21.114
R9	1	10 mM Tris 7.5	0	1.4	0.109	22.1963
R9	1	10 mM Tris 7.5	0	1.8	0.106	21.657
R9	1	10 mM Tris 7.5	0	2	0.099	20.3841
R9	2	10 mM Tris 7.5	0	0	0	0
R9	2	10 mM Tris 7.5	0	0.2	0	0
R9	2	10 mM Tris 7.5	0	0.4	0.002	0.459458
R9	2	10 mM Tris 7.5	0	0.6	0.005	1.14469
R9	2	10 mM Tris 7.5	0	0.8	0.01	2.27628
R9	2	10 mM Tris 7.5	0	1	0.014	3.17221
R9	2	10 mM Tris 7.5	0	1.2	0.016	3.6171
R9	2	10 mM Tris 7.5	0	1.4	0.103	21.114
R9	2	10 mM Tris 7.5	0	1.6	0.109	22.1963
R9	2	10 mM Tris 7.5	0	1.8	0.103	21.114
R9	2	10 mM Tris 7.5	0	2	0.099	20.3841
R9	3	10 mM Tris 7.5	0	0	0.001	0.229994
R9	3	10 mM Tris 7.5	0	0.2	0	0
R9	3	10 mM Tris 7.5	0	0.4	0.003	0.688395
R9	3	10 mM Tris 7.5	0	0.6	0.004	0.916806
R9	3	10 mM Tris 7.5	0	0.8	0.008	1.82521
R9	3	10 mM Tris 7.5	0	1	0.014	3.17221
R9	3	10 mM Tris 7.5	0	1.2	0.032	7.10336
R9	3	10 mM Tris 7.5	0	1.4	0.099	20.3841
R9	3	10 mM Tris 7.5	0	1.6	0.107	21.8372
R9	3	10 mM Tris 7.5	0	1.8	0.103	21.114
R9	3	10 mM Tris 7.5	0	2	0.101	20.7499
